# Supplementary material for: Integrated metabolomic and transcriptomic analyses reveal molecular response of anthocyanins biosynthesis in perilla to light intensity
Source: Front Plant Sci. 2022 Sep 23;13:976449. doi: 10.3389/fpls.2022.976449 (PMC9540795; doi:10.3389/fpls.2022.976449)
Supplement: Supplementary file 2 [file Table_1.XLSX]

## Sheet: Sheet1
Gene_a	Gene_b	The correlation coefficient
AP2-1	AP2-2	0.969893
AP2-1	AP2-3	0.804557
AP2-1	ARF1	0.682628
AP2-1	ARF2	0.586394
AP2-1	ARR-B	0.820629
AP2-1	Anthocyanins	-0.123404
AP2-1	B3	0.517801
AP2-1	C2H2-1	0.718247
AP2-1	C2H2-2	0.661139
AP2-1	C2H2-3	0.744364
AP2-1	C2H2-4	0.618614
AP2-1	CO-like1	-0.0568032
AP2-1	CO-like2	0.260481
AP2-1	CO-like3	0.596622
AP2-1	CO-like4	0.843378
AP2-1	CO-like5	0.22836
AP2-1	CO-like6	0.517102
AP2-1	CO-like7	0.274183
AP2-1	CO-like8	-0.225894
AP2-1	Dof1	-0.635104
AP2-1	Dof2	-0.586
AP2-1	Dof3	0.645344
AP2-1	ERF1	0.678901
AP2-1	ERF10	0.594756
AP2-1	ERF11	-0.448726
AP2-1	ERF2	0.839216
AP2-1	ERF3	0.978486
AP2-1	ERF4	0.866932
AP2-1	ERF5	0.835129
AP2-1	ERF6	0.845198
AP2-1	ERF7	0.678248
AP2-1	ERF8	0.533182
AP2-1	ERF9	0.726387
AP2-1	G2-like1	0.668979
AP2-1	G2-like2	-0.430718
AP2-1	G2-like3	0.585764
AP2-1	GATA1	0.613203
AP2-1	GATA2	0.817165
AP2-1	GATA3	0.630103
AP2-1	GATA4	0.092683
AP2-1	GRAS1	-0.669634
AP2-1	GRAS2	0.149994
AP2-1	HB-other,	-0.476083
AP2-1	HD-ZIP1	0.847494
AP2-1	HD-ZIP10	0.832202
AP2-1	HD-ZIP2	0.434153
AP2-1	HD-ZIP3	0.910208
AP2-1	HD-ZIP4	0.595954
AP2-1	HD-ZIP5	0.646477
AP2-1	HD-ZIP6	0.755493
AP2-1	HD-ZIP7	0.756003
AP2-1	HD-ZIP8	0.394588
AP2-1	HD-ZIP9	0.890769
AP2-1	HSF1	-0.55806
AP2-1	HSF2	-0.660324
AP2-1	HSF3	-0.66216
AP2-1	HSF4	-0.663049
AP2-1	HSF5	-0.658769
AP2-1	LBD1	0.565776
AP2-1	LBD2	-0.590195
AP2-1	LBD3	0.45008
AP2-1	LBD4	-0.583068
AP2-1	LBD5	0.242988
AP2-1	MIKC_MADS	0.666615
AP2-1	MYB1	0.024549
AP2-1	MYB10	0.606464
AP2-1	MYB12	-0.75393
AP2-1	MYB13	0.523206
AP2-1	MYB14	0.126734
AP2-1	MYB15	0.0400968
AP2-1	MYB16	0.867011
AP2-1	MYB18	0.580163
AP2-1	MYB19	-0.708202
AP2-1	MYB2	-0.208917
AP2-1	MYB20	0.518136
AP2-1	MYB22	0.256553
AP2-1	MYB23	0.475649
AP2-1	MYB24	0.472104
AP2-1	MYB27	0.0583769
AP2-1	MYB29	-0.106872
AP2-1	MYB3	0.751084
AP2-1	MYB32	0.771466
AP2-1	MYB33	0.426543
AP2-1	MYB34	0.0994011
AP2-1	MYB35	0.428745
AP2-1	MYB36	-0.34185
AP2-1	MYB37	0.230262
AP2-1	MYB38	0.73398
AP2-1	MYB4	0.29276
AP2-1	MYB5	0.836429
AP2-1	MYB6	0.129828
AP2-1	MYB7	0.419581
AP2-1	MYB8	0.198903
AP2-1	MYB9	0.317502
AP2-1	MYB_related1	0.910288
AP2-1	MYB_related2	-0.682333
AP2-1	MYB_related3	0.850707
AP2-1	MYB_related4	-0.62022
AP2-1	Malonylshisonin	-0.457993
AP2-1	NAC1	0.857634
AP2-1	NAC2	0.820091
AP2-1	NAC3	-0.580034
AP2-1	NF-YB	-0.68781
AP2-1	NF-YC	-0.0901223
AP2-1	Pf3-GT1	-0.810347
AP2-1	Pf3-GT2	-0.912554
AP2-1	Pf4CL1	0.0371844
AP2-1	Pf4CL2	-0.362197
AP2-1	Pf4CL3	-0.738478
AP2-1	Pf4CL4	-0.505256
AP2-1	Pf4CL5	-0.0751075
AP2-1	Pf5-GT1	-0.872786
AP2-1	Pf5-GT2	-0.360033
AP2-1	PfACT1	-0.682376
AP2-1	PfACT2	0.12853
AP2-1	PfACT3	-0.736896
AP2-1	PfANS	-0.940577
AP2-1	PfC4H1	-0.6673
AP2-1	PfCHI1	-0.911233
AP2-1	PfCHI2	-0.923285
AP2-1	PfCHS1	-0.883894
AP2-1	PfCHS2	-0.921976
AP2-1	PfDFR1	-0.940642
AP2-1	PfDFR2	-0.899339
AP2-1	PfF3'H1	-0.85076
AP2-1	PfF3'H2	-0.874748
AP2-1	PfF3H1	0.379677
AP2-1	PfF3H2	-0.751863
AP2-1	PfF3H3	0.264617
AP2-1	PfMAT1	-0.900309
AP2-1	PfMAT2	-0.908852
AP2-1	PfPAL1	-0.538258
AP2-1	PfPAL2	-0.376114
AP2-1	SBP	-0.774703
AP2-1	TALE1	0.609436
AP2-1	TALE2	0.787447
AP2-1	TALE3	0.714209
AP2-1	TCP1	0.745643
AP2-1	TCP2	0.70336
AP2-1	TCP3	0.586436
AP2-1	Trihelix1	0.670946
AP2-1	Trihelix2	0.483081
AP2-1	WRKY	0.742878
AP2-1	Whirly	-0.718543
AP2-1	YABBY	-0.72934
AP2-1	ZF-HD	-0.698094
AP2-1	bHLH1	0.505045
AP2-1	bHLH10	0.0956215
AP2-1	bHLH11	-0.40894
AP2-1	bHLH12	-0.0472535
AP2-1	bHLH13	-0.863159
AP2-1	bHLH14	0.187015
AP2-1	bHLH15	0.449327
AP2-1	bHLH17	0.810324
AP2-1	bHLH2	0.890047
AP2-1	bHLH3	-0.760543
AP2-1	bHLH4	0.634948
AP2-1	bHLH5	0.722521
AP2-1	bHLH6	-0.0324677
AP2-1	bHLH7	0.541162
AP2-1	bHLH8	0.0756943
AP2-1	bHLH9	0.55985
AP2-1	bZIP1	0.784008
AP2-1	bZIP2	-0.518259
AP2-1	bZIP3	0.489918
AP2-1	bZIP4	0.267919
AP2-1	bZIP5	-0.228792
AP2-1	bZIP6	-0.445728
AP2-2	AP2-3	0.848877
AP2-2	ARF1	0.767916
AP2-2	ARF2	0.715335
AP2-2	ARR-B	0.866757
AP2-2	Anthocyanins	-0.312022
AP2-2	B3	0.672032
AP2-2	C2H2-1	0.723448
AP2-2	C2H2-2	0.695713
AP2-2	C2H2-3	0.801363
AP2-2	C2H2-4	0.746789
AP2-2	CO-like1	0.129081
AP2-2	CO-like2	0.420306
AP2-2	CO-like3	0.672786
AP2-2	CO-like4	0.823628
AP2-2	CO-like5	0.375013
AP2-2	CO-like6	0.652605
AP2-2	CO-like7	0.43012
AP2-2	CO-like8	-0.0532238
AP2-2	Dof1	-0.756119
AP2-2	Dof2	-0.711316
AP2-2	Dof3	0.767201
AP2-2	ERF1	0.82844
AP2-2	ERF10	0.748894
AP2-2	ERF11	-0.50312
AP2-2	ERF2	0.906105
AP2-2	ERF3	0.935372
AP2-2	ERF4	0.908726
AP2-2	ERF5	0.930728
AP2-2	ERF6	0.875343
AP2-2	ERF7	0.763601
AP2-2	ERF8	0.60025
AP2-2	ERF9	0.781917
AP2-2	G2-like1	0.718173
AP2-2	G2-like2	-0.552576
AP2-2	G2-like3	0.638979
AP2-2	GATA1	0.757605
AP2-2	GATA2	0.892792
AP2-2	GATA3	0.674765
AP2-2	GATA4	0.197945
AP2-2	GRAS1	-0.727383
AP2-2	GRAS2	0.299519
AP2-2	HB-other,	-0.63682
AP2-2	HD-ZIP1	0.883698
AP2-2	HD-ZIP10	0.908252
AP2-2	HD-ZIP2	0.571151
AP2-2	HD-ZIP3	0.948452
AP2-2	HD-ZIP4	0.748593
AP2-2	HD-ZIP5	0.79668
AP2-2	HD-ZIP6	0.841615
AP2-2	HD-ZIP7	0.794329
AP2-2	HD-ZIP8	0.505078
AP2-2	HD-ZIP9	0.962655
AP2-2	HSF1	-0.718796
AP2-2	HSF2	-0.774697
AP2-2	HSF3	-0.772878
AP2-2	HSF4	-0.777529
AP2-2	HSF5	-0.766371
AP2-2	LBD1	0.619103
AP2-2	LBD2	-0.719232
AP2-2	LBD3	0.537178
AP2-2	LBD4	-0.689841
AP2-2	LBD5	0.400876
AP2-2	MIKC_MADS	0.811275
AP2-2	MYB1	0.188139
AP2-2	MYB10	0.694328
AP2-2	MYB12	-0.629916
AP2-2	MYB13	0.663732
AP2-2	MYB14	0.209201
AP2-2	MYB15	0.142359
AP2-2	MYB16	0.863986
AP2-2	MYB18	0.579289
AP2-2	MYB19	-0.623218
AP2-2	MYB2	0.00521733
AP2-2	MYB20	0.569544
AP2-2	MYB22	0.425345
AP2-2	MYB23	0.605729
AP2-2	MYB24	0.490218
AP2-2	MYB27	0.21506
AP2-2	MYB29	0.0483798
AP2-2	MYB3	0.81412
AP2-2	MYB32	0.745292
AP2-2	MYB33	0.510998
AP2-2	MYB34	0.22363
AP2-2	MYB35	0.304041
AP2-2	MYB36	-0.193457
AP2-2	MYB37	0.273539
AP2-2	MYB38	0.850256
AP2-2	MYB4	0.350568
AP2-2	MYB5	0.886791
AP2-2	MYB6	0.268086
AP2-2	MYB7	0.50803
AP2-2	MYB8	0.276025
AP2-2	MYB9	0.381308
AP2-2	MYB_related1	0.871808
AP2-2	MYB_related2	-0.811925
AP2-2	MYB_related3	0.909087
AP2-2	MYB_related4	-0.766298
AP2-2	Malonylshisonin	-0.590619
AP2-2	NAC1	0.938989
AP2-2	NAC2	0.860795
AP2-2	NAC3	-0.697311
AP2-2	NF-YB	-0.757532
AP2-2	NF-YC	-0.0499629
AP2-2	Pf3-GT1	-0.716632
AP2-2	Pf3-GT2	-0.861355
AP2-2	Pf4CL1	0.0285045
AP2-2	Pf4CL2	-0.488588
AP2-2	Pf4CL3	-0.801399
AP2-2	Pf4CL4	-0.515806
AP2-2	Pf4CL5	-0.161352
AP2-2	Pf5-GT1	-0.808478
AP2-2	Pf5-GT2	-0.162257
AP2-2	PfACT1	-0.759721
AP2-2	PfACT2	-0.0907043
AP2-2	PfACT3	-0.819454
AP2-2	PfANS	-0.911923
AP2-2	PfC4H1	-0.634711
AP2-2	PfCHI1	-0.92653
AP2-2	PfCHI2	-0.941821
AP2-2	PfCHS1	-0.787961
AP2-2	PfCHS2	-0.859273
AP2-2	PfDFR1	-0.934731
AP2-2	PfDFR2	-0.80042
AP2-2	PfF3'H1	-0.739304
AP2-2	PfF3'H2	-0.784661
AP2-2	PfF3H1	0.355316
AP2-2	PfF3H2	-0.720875
AP2-2	PfF3H3	0.276502
AP2-2	PfMAT1	-0.844498
AP2-2	PfMAT2	-0.887784
AP2-2	PfPAL1	-0.54076
AP2-2	PfPAL2	-0.418062
AP2-2	SBP	-0.872682
AP2-2	TALE1	0.70284
AP2-2	TALE2	0.760669
AP2-2	TALE3	0.775306
AP2-2	TCP1	0.860596
AP2-2	TCP2	0.846727
AP2-2	TCP3	0.662002
AP2-2	Trihelix1	0.747792
AP2-2	Trihelix2	0.647646
AP2-2	WRKY	0.863919
AP2-2	Whirly	-0.844621
AP2-2	YABBY	-0.831674
AP2-2	ZF-HD	-0.803213
AP2-2	bHLH1	0.657226
AP2-2	bHLH10	0.239646
AP2-2	bHLH11	-0.480424
AP2-2	bHLH12	0.130431
AP2-2	bHLH13	-0.924119
AP2-2	bHLH14	0.368723
AP2-2	bHLH15	0.513891
AP2-2	bHLH17	0.839147
AP2-2	bHLH2	0.891364
AP2-2	bHLH3	-0.813762
AP2-2	bHLH4	0.705664
AP2-2	bHLH5	0.752929
AP2-2	bHLH6	0.153789
AP2-2	bHLH7	0.692113
AP2-2	bHLH8	0.225691
AP2-2	bHLH9	0.690138
AP2-2	bZIP1	0.807006
AP2-2	bZIP2	-0.614373
AP2-2	bZIP3	0.643772
AP2-2	bZIP4	0.419461
AP2-2	bZIP5	-0.341694
AP2-2	bZIP6	-0.531793
AP2-3	ARF1	0.834861
AP2-3	ARF2	0.783372
AP2-3	ARR-B	0.817917
AP2-3	Anthocyanins	-0.553954
AP2-3	B3	0.761581
AP2-3	C2H2-1	0.860828
AP2-3	C2H2-2	0.828601
AP2-3	C2H2-3	0.873258
AP2-3	C2H2-4	0.891199
AP2-3	CO-like1	0.41527
AP2-3	CO-like2	0.65579
AP2-3	CO-like3	0.668322
AP2-3	CO-like4	0.659578
AP2-3	CO-like5	0.519507
AP2-3	CO-like6	0.841767
AP2-3	CO-like7	0.708354
AP2-3	CO-like8	0.246321
AP2-3	Dof1	-0.917206
AP2-3	Dof2	-0.883954
AP2-3	Dof3	0.933319
AP2-3	ERF1	0.715066
AP2-3	ERF10	0.821382
AP2-3	ERF11	-0.618079
AP2-3	ERF2	0.878339
AP2-3	ERF3	0.75878
AP2-3	ERF4	0.815632
AP2-3	ERF5	0.798666
AP2-3	ERF6	0.860314
AP2-3	ERF7	0.958153
AP2-3	ERF8	0.662959
AP2-3	ERF9	0.742207
AP2-3	G2-like1	0.859016
AP2-3	G2-like2	-0.568508
AP2-3	G2-like3	0.774365
AP2-3	GATA1	0.878538
AP2-3	GATA2	0.912307
AP2-3	GATA3	0.761016
AP2-3	GATA4	0.0252661
AP2-3	GRAS1	-0.872103
AP2-3	GRAS2	0.455341
AP2-3	HB-other,	-0.81132
AP2-3	HD-ZIP1	0.872828
AP2-3	HD-ZIP10	0.848538
AP2-3	HD-ZIP2	0.625153
AP2-3	HD-ZIP3	0.943293
AP2-3	HD-ZIP4	0.824832
AP2-3	HD-ZIP5	0.769807
AP2-3	HD-ZIP6	0.862133
AP2-3	HD-ZIP7	0.832218
AP2-3	HD-ZIP8	0.733224
AP2-3	HD-ZIP9	0.855102
AP2-3	HSF1	-0.77805
AP2-3	HSF2	-0.919021
AP2-3	HSF3	-0.909182
AP2-3	HSF4	-0.917206
AP2-3	HSF5	-0.914602
AP2-3	LBD1	0.806955
AP2-3	LBD2	-0.790646
AP2-3	LBD3	0.682187
AP2-3	LBD4	-0.689712
AP2-3	LBD5	0.68456
AP2-3	MIKC_MADS	0.856252
AP2-3	MYB1	0.162741
AP2-3	MYB10	0.785665
AP2-3	MYB12	-0.480807
AP2-3	MYB13	0.571403
AP2-3	MYB14	0.204529
AP2-3	MYB15	0.399801
AP2-3	MYB16	0.623415
AP2-3	MYB18	0.870472
AP2-3	MYB19	-0.632611
AP2-3	MYB2	0.201331
AP2-3	MYB20	0.736241
AP2-3	MYB22	0.622382
AP2-3	MYB23	0.765482
AP2-3	MYB24	0.798533
AP2-3	MYB27	0.489061
AP2-3	MYB29	0.324366
AP2-3	MYB3	0.6561
AP2-3	MYB32	0.471975
AP2-3	MYB33	0.366335
AP2-3	MYB34	0.248482
AP2-3	MYB35	0.0647545
AP2-3	MYB36	-0.109082
AP2-3	MYB37	0.279614
AP2-3	MYB38	0.808471
AP2-3	MYB4	0.302087
AP2-3	MYB5	0.795527
AP2-3	MYB6	0.306256
AP2-3	MYB7	0.784254
AP2-3	MYB8	0.282136
AP2-3	MYB9	0.537935
AP2-3	MYB_related1	0.771006
AP2-3	MYB_related2	-0.892507
AP2-3	MYB_related3	0.736239
AP2-3	MYB_related4	-0.865456
AP2-3	Malonylshisonin	-0.8441
AP2-3	NAC1	0.907003
AP2-3	NAC2	0.801668
AP2-3	NAC3	-0.843561
AP2-3	NF-YB	-0.831235
AP2-3	NF-YC	-0.465698
AP2-3	Pf3-GT1	-0.648467
AP2-3	Pf3-GT2	-0.755818
AP2-3	Pf4CL1	-0.0214705
AP2-3	Pf4CL2	-0.617635
AP2-3	Pf4CL3	-0.529096
AP2-3	Pf4CL4	-0.462658
AP2-3	Pf4CL5	-0.315982
AP2-3	Pf5-GT1	-0.681425
AP2-3	Pf5-GT2	0.0466335
AP2-3	PfACT1	-0.855743
AP2-3	PfACT2	-0.0571768
AP2-3	PfACT3	-0.911225
AP2-3	PfANS	-0.815013
AP2-3	PfC4H1	-0.609108
AP2-3	PfCHI1	-0.885687
AP2-3	PfCHI2	-0.90754
AP2-3	PfCHS1	-0.583151
AP2-3	PfCHS2	-0.70626
AP2-3	PfDFR1	-0.876443
AP2-3	PfDFR2	-0.605349
AP2-3	PfF3'H1	-0.540136
AP2-3	PfF3'H2	-0.61762
AP2-3	PfF3H1	0.644695
AP2-3	PfF3H2	-0.75721
AP2-3	PfF3H3	0.206919
AP2-3	PfMAT1	-0.737601
AP2-3	PfMAT2	-0.83563
AP2-3	PfPAL1	-0.424523
AP2-3	PfPAL2	-0.409504
AP2-3	SBP	-0.937527
AP2-3	TALE1	0.906699
AP2-3	TALE2	0.891744
AP2-3	TALE3	0.896091
AP2-3	TCP1	0.868589
AP2-3	TCP2	0.851126
AP2-3	TCP3	0.686499
AP2-3	Trihelix1	0.846519
AP2-3	Trihelix2	0.796169
AP2-3	WRKY	0.891132
AP2-3	Whirly	-0.915002
AP2-3	YABBY	-0.961345
AP2-3	ZF-HD	-0.958799
AP2-3	bHLH1	0.816239
AP2-3	bHLH10	0.192677
AP2-3	bHLH11	-0.531891
AP2-3	bHLH12	0.299438
AP2-3	bHLH13	-0.83409
AP2-3	bHLH14	0.555527
AP2-3	bHLH15	0.689294
AP2-3	bHLH17	0.909863
AP2-3	bHLH2	0.909779
AP2-3	bHLH3	-0.74853
AP2-3	bHLH4	0.744479
AP2-3	bHLH5	0.953232
AP2-3	bHLH6	0.400176
AP2-3	bHLH7	0.838784
AP2-3	bHLH8	0.594989
AP2-3	bHLH9	0.826112
AP2-3	bZIP1	0.64521
AP2-3	bZIP2	-0.828694
AP2-3	bZIP3	0.578542
AP2-3	bZIP4	0.490073
AP2-3	bZIP5	-0.615136
AP2-3	bZIP6	-0.77868
ARF1	ARF2	0.976201
ARF1	ARR-B	0.9351
ARF1	Anthocyanins	-0.496253
ARF1	B3	0.80345
ARF1	C2H2-1	0.908665
ARF1	C2H2-2	0.923812
ARF1	C2H2-3	0.900994
ARF1	C2H2-4	0.758006
ARF1	CO-like1	0.228045
ARF1	CO-like2	0.40959
ARF1	CO-like3	0.875485
ARF1	CO-like4	0.783004
ARF1	CO-like5	0.253774
ARF1	CO-like6	0.695291
ARF1	CO-like7	0.485684
ARF1	CO-like8	0.0321274
ARF1	Dof1	-0.863805
ARF1	Dof2	-0.815246
ARF1	Dof3	0.834077
ARF1	ERF1	0.662902
ARF1	ERF10	0.883206
ARF1	ERF11	-0.760864
ARF1	ERF2	0.92039
ARF1	ERF3	0.732689
ARF1	ERF4	0.616333
ARF1	ERF5	0.727277
ARF1	ERF6	0.906858
ARF1	ERF7	0.871036
ARF1	ERF8	0.916968
ARF1	ERF9	0.893283
ARF1	G2-like1	0.973557
ARF1	G2-like2	-0.858236
ARF1	G2-like3	0.95123
ARF1	GATA1	0.850091
ARF1	GATA2	0.895246
ARF1	GATA3	0.903559
ARF1	GATA4	0.498107
ARF1	GRAS1	-0.839943
ARF1	GRAS2	0.785672
ARF1	HB-other,	-0.784521
ARF1	HD-ZIP1	0.933539
ARF1	HD-ZIP10	0.910479
ARF1	HD-ZIP2	0.837904
ARF1	HD-ZIP3	0.882844
ARF1	HD-ZIP4	0.806393
ARF1	HD-ZIP5	0.823804
ARF1	HD-ZIP6	0.935342
ARF1	HD-ZIP7	0.94139
ARF1	HD-ZIP8	0.78037
ARF1	HD-ZIP9	0.820202
ARF1	HSF1	-0.832805
ARF1	HSF2	-0.840269
ARF1	HSF3	-0.842008
ARF1	HSF4	-0.847535
ARF1	HSF5	-0.836245
ARF1	LBD1	0.951397
ARF1	LBD2	-0.966585
ARF1	LBD3	0.932528
ARF1	LBD4	-0.906477
ARF1	LBD5	0.77662
ARF1	MIKC_MADS	0.874566
ARF1	MYB1	0.491014
ARF1	MYB10	0.946713
ARF1	MYB12	-0.509591
ARF1	MYB13	0.868022
ARF1	MYB14	-0.185233
ARF1	MYB15	0.642776
ARF1	MYB16	0.411521
ARF1	MYB18	0.812531
ARF1	MYB19	-0.594494
ARF1	MYB2	0.245322
ARF1	MYB20	0.322034
ARF1	MYB22	0.537716
ARF1	MYB23	0.847024
ARF1	MYB24	0.829346
ARF1	MYB27	0.559573
ARF1	MYB29	0.423694
ARF1	MYB3	0.785144
ARF1	MYB32	0.403382
ARF1	MYB33	0.561726
ARF1	MYB34	0.133793
ARF1	MYB35	-0.221146
ARF1	MYB36	-0.246904
ARF1	MYB37	-0.151307
ARF1	MYB38	0.639557
ARF1	MYB4	-0.114074
ARF1	MYB5	0.692357
ARF1	MYB6	0.59592
ARF1	MYB7	0.759963
ARF1	MYB8	-0.124595
ARF1	MYB9	0.699966
ARF1	MYB_related1	0.806732
ARF1	MYB_related2	-0.86035
ARF1	MYB_related3	0.807232
ARF1	MYB_related4	-0.846381
ARF1	Malonylshisonin	-0.668675
ARF1	NAC1	0.817124
ARF1	NAC2	0.887861
ARF1	NAC3	-0.895507
ARF1	NF-YB	-0.845455
ARF1	NF-YC	-0.388786
ARF1	Pf3-GT1	-0.519517
ARF1	Pf3-GT2	-0.707154
ARF1	Pf4CL1	-0.443074
ARF1	Pf4CL2	-0.613905
ARF1	Pf4CL3	-0.520058
ARF1	Pf4CL4	-0.708996
ARF1	Pf4CL5	-0.170509
ARF1	Pf5-GT1	-0.657907
ARF1	Pf5-GT2	-0.0243375
ARF1	PfACT1	-0.861474
ARF1	PfACT2	-0.389978
ARF1	PfACT3	-0.786082
ARF1	PfANS	-0.75578
ARF1	PfC4H1	-0.677398
ARF1	PfCHI1	-0.857444
ARF1	PfCHI2	-0.851762
ARF1	PfCHS1	-0.568421
ARF1	PfCHS2	-0.68551
ARF1	PfDFR1	-0.831402
ARF1	PfDFR2	-0.57095
ARF1	PfF3'H1	-0.495161
ARF1	PfF3'H2	-0.573507
ARF1	PfF3H1	0.509019
ARF1	PfF3H2	-0.49031
ARF1	PfF3H3	-0.180439
ARF1	PfMAT1	-0.703938
ARF1	PfMAT2	-0.788428
ARF1	PfPAL1	-0.510879
ARF1	PfPAL2	-0.57077
ARF1	SBP	-0.859102
ARF1	TALE1	0.740678
ARF1	TALE2	0.785796
ARF1	TALE3	0.892496
ARF1	TCP1	0.779542
ARF1	TCP2	0.831419
ARF1	TCP3	0.772092
ARF1	Trihelix1	0.941495
ARF1	Trihelix2	0.796228
ARF1	WRKY	0.873218
ARF1	Whirly	-0.882276
ARF1	YABBY	-0.887417
ARF1	ZF-HD	-0.846288
ARF1	bHLH1	0.723036
ARF1	bHLH10	0.484024
ARF1	bHLH11	-0.748433
ARF1	bHLH12	0.3625
ARF1	bHLH13	-0.754913
ARF1	bHLH14	0.601866
ARF1	bHLH15	0.599218
ARF1	bHLH17	0.676287
ARF1	bHLH2	0.722951
ARF1	bHLH3	-0.895879
ARF1	bHLH4	0.945349
ARF1	bHLH5	0.868931
ARF1	bHLH6	0.655033
ARF1	bHLH7	0.790316
ARF1	bHLH8	0.668311
ARF1	bHLH9	0.79856
ARF1	bZIP1	0.631
ARF1	bZIP2	-0.929013
ARF1	bZIP3	0.737443
ARF1	bZIP4	0.826819
ARF1	bZIP5	-0.802393
ARF1	bZIP6	-0.869349
ARF2	ARR-B	0.890738
ARF2	Anthocyanins	-0.584831
ARF2	B3	0.864115
ARF2	C2H2-1	0.813601
ARF2	C2H2-2	0.857223
ARF2	C2H2-3	0.852065
ARF2	C2H2-4	0.777879
ARF2	CO-like1	0.352753
ARF2	CO-like2	0.496857
ARF2	CO-like3	0.865263
ARF2	CO-like4	0.711963
ARF2	CO-like5	0.329842
ARF2	CO-like6	0.736771
ARF2	CO-like7	0.554929
ARF2	CO-like8	0.164468
ARF2	Dof1	-0.883312
ARF2	Dof2	-0.852167
ARF2	Dof3	0.846265
ARF2	ERF1	0.722638
ARF2	ERF10	0.938807
ARF2	ERF11	-0.784485
ARF2	ERF2	0.882308
ARF2	ERF3	0.625291
ARF2	ERF4	0.581921
ARF2	ERF5	0.747858
ARF2	ERF6	0.839188
ARF2	ERF7	0.846617
ARF2	ERF8	0.901937
ARF2	ERF9	0.872607
ARF2	G2-like1	0.918328
ARF2	G2-like2	-0.86775
ARF2	G2-like3	0.910967
ARF2	GATA1	0.883216
ARF2	GATA2	0.869895
ARF2	GATA3	0.832734
ARF2	GATA4	0.524621
ARF2	GRAS1	-0.837702
ARF2	GRAS2	0.852694
ARF2	HB-other,	-0.861958
ARF2	HD-ZIP1	0.872657
ARF2	HD-ZIP10	0.891131
ARF2	HD-ZIP2	0.869588
ARF2	HD-ZIP3	0.821268
ARF2	HD-ZIP4	0.854103
ARF2	HD-ZIP5	0.858675
ARF2	HD-ZIP6	0.918513
ARF2	HD-ZIP7	0.876862
ARF2	HD-ZIP8	0.790743
ARF2	HD-ZIP9	0.805651
ARF2	HSF1	-0.898685
ARF2	HSF2	-0.864797
ARF2	HSF3	-0.861221
ARF2	HSF4	-0.8737
ARF2	HSF5	-0.860795
ARF2	LBD1	0.90515
ARF2	LBD2	-0.989178
ARF2	LBD3	0.924367
ARF2	LBD4	-0.933238
ARF2	LBD5	0.830143
ARF2	MIKC_MADS	0.923055
ARF2	MYB1	0.607912
ARF2	MYB10	0.94448
ARF2	MYB12	-0.357923
ARF2	MYB13	0.922996
ARF2	MYB14	-0.115043
ARF2	MYB15	0.669354
ARF2	MYB16	0.357625
ARF2	MYB18	0.721914
ARF2	MYB19	-0.477835
ARF2	MYB2	0.411325
ARF2	MYB20	0.324753
ARF2	MYB22	0.619833
ARF2	MYB23	0.862208
ARF2	MYB24	0.74966
ARF2	MYB27	0.652282
ARF2	MYB29	0.537061
ARF2	MYB3	0.775029
ARF2	MYB32	0.347039
ARF2	MYB33	0.599844
ARF2	MYB34	0.211957
ARF2	MYB35	-0.315305
ARF2	MYB36	-0.142429
ARF2	MYB37	-0.123923
ARF2	MYB38	0.672582
ARF2	MYB4	-0.0765687
ARF2	MYB5	0.671785
ARF2	MYB6	0.673424
ARF2	MYB7	0.738991
ARF2	MYB8	-0.0630189
ARF2	MYB9	0.690624
ARF2	MYB_related1	0.704207
ARF2	MYB_related2	-0.873878
ARF2	MYB_related3	0.785442
ARF2	MYB_related4	-0.887669
ARF2	Malonylshisonin	-0.705375
ARF2	NAC1	0.805356
ARF2	NAC2	0.849923
ARF2	NAC3	-0.92067
ARF2	NF-YB	-0.854527
ARF2	NF-YC	-0.317432
ARF2	Pf3-GT1	-0.381646
ARF2	Pf3-GT2	-0.58991
ARF2	Pf4CL1	-0.420634
ARF2	Pf4CL2	-0.685207
ARF2	Pf4CL3	-0.519595
ARF2	Pf4CL4	-0.699458
ARF2	Pf4CL5	-0.256188
ARF2	Pf5-GT1	-0.530922
ARF2	Pf5-GT2	0.143281
ARF2	PfACT1	-0.852368
ARF2	PfACT2	-0.554397
ARF2	PfACT3	-0.75716
ARF2	PfANS	-0.658507
ARF2	PfC4H1	-0.59212
ARF2	PfCHI1	-0.779331
ARF2	PfCHI2	-0.782582
ARF2	PfCHS1	-0.432732
ARF2	PfCHS2	-0.567252
ARF2	PfDFR1	-0.74517
ARF2	PfDFR2	-0.433719
ARF2	PfF3'H1	-0.344734
ARF2	PfF3'H2	-0.434934
ARF2	PfF3H1	0.402358
ARF2	PfF3H2	-0.391847
ARF2	PfF3H3	-0.183499
ARF2	PfMAT1	-0.587359
ARF2	PfMAT2	-0.688639
ARF2	PfPAL1	-0.480161
ARF2	PfPAL2	-0.579315
ARF2	SBP	-0.848596
ARF2	TALE1	0.731745
ARF2	TALE2	0.675533
ARF2	TALE3	0.846671
ARF2	TCP1	0.797675
ARF2	TCP2	0.865584
ARF2	TCP3	0.755093
ARF2	Trihelix1	0.918542
ARF2	Trihelix2	0.859653
ARF2	WRKY	0.892144
ARF2	Whirly	-0.893403
ARF2	YABBY	-0.889423
ARF2	ZF-HD	-0.843164
ARF2	bHLH1	0.773432
ARF2	bHLH10	0.562293
ARF2	bHLH11	-0.781442
ARF2	bHLH12	0.475641
ARF2	bHLH13	-0.70346
ARF2	bHLH14	0.695494
ARF2	bHLH15	0.587879
ARF2	bHLH17	0.615133
ARF2	bHLH2	0.631974
ARF2	bHLH3	-0.839521
ARF2	bHLH4	0.920181
ARF2	bHLH5	0.799706
ARF2	bHLH6	0.764067
ARF2	bHLH7	0.834575
ARF2	bHLH8	0.739793
ARF2	bHLH9	0.825335
ARF2	bZIP1	0.584257
ARF2	bZIP2	-0.924605
ARF2	bZIP3	0.804057
ARF2	bZIP4	0.886271
ARF2	bZIP5	-0.827926
ARF2	bZIP6	-0.873175
ARR-B	Anthocyanins	-0.331126
ARR-B	B3	0.762827
ARR-B	C2H2-1	0.86179
ARR-B	C2H2-2	0.921525
ARR-B	C2H2-3	0.919259
ARR-B	C2H2-4	0.709218
ARR-B	CO-like1	0.0697703
ARR-B	CO-like2	0.29318
ARR-B	CO-like3	0.792355
ARR-B	CO-like4	0.838307
ARR-B	CO-like5	0.183944
ARR-B	CO-like6	0.617836
ARR-B	CO-like7	0.35327
ARR-B	CO-like8	-0.128815
ARR-B	Dof1	-0.779188
ARR-B	Dof2	-0.744393
ARR-B	Dof3	0.734147
ARR-B	ERF1	0.669024
ARR-B	ERF10	0.836035
ARR-B	ERF11	-0.773616
ARR-B	ERF2	0.917119
ARR-B	ERF3	0.866587
ARR-B	ERF4	0.642277
ARR-B	ERF5	0.790271
ARR-B	ERF6	0.923168
ARR-B	ERF7	0.761318
ARR-B	ERF8	0.901433
ARR-B	ERF9	0.860768
ARR-B	G2-like1	0.920316
ARR-B	G2-like2	-0.745699
ARR-B	G2-like3	0.894559
ARR-B	GATA1	0.790845
ARR-B	GATA2	0.925429
ARR-B	GATA3	0.844171
ARR-B	GATA4	0.463807
ARR-B	GRAS1	-0.803786
ARR-B	GRAS2	0.570855
ARR-B	HB-other,	-0.705217
ARR-B	HD-ZIP1	0.959166
ARR-B	HD-ZIP10	0.94282
ARR-B	HD-ZIP2	0.808594
ARR-B	HD-ZIP3	0.889875
ARR-B	HD-ZIP4	0.748544
ARR-B	HD-ZIP5	0.806641
ARR-B	HD-ZIP6	0.945941
ARR-B	HD-ZIP7	0.962592
ARR-B	HD-ZIP8	0.694484
ARR-B	HD-ZIP9	0.868494
ARR-B	HSF1	-0.818705
ARR-B	HSF2	-0.819639
ARR-B	HSF3	-0.838967
ARR-B	HSF4	-0.82441
ARR-B	HSF5	-0.82184
ARR-B	LBD1	0.865922
ARR-B	LBD2	-0.862956
ARR-B	LBD3	0.836587
ARR-B	LBD4	-0.807827
ARR-B	LBD5	0.637372
ARR-B	MIKC_MADS	0.821165
ARR-B	MYB1	0.37569
ARR-B	MYB10	0.907393
ARR-B	MYB12	-0.708898
ARR-B	MYB13	0.844804
ARR-B	MYB14	-0.175895
ARR-B	MYB15	0.435941
ARR-B	MYB16	0.525506
ARR-B	MYB18	0.701093
ARR-B	MYB19	-0.75305
ARR-B	MYB2	0.0535381
ARR-B	MYB20	0.280167
ARR-B	MYB22	0.477581
ARR-B	MYB23	0.802239
ARR-B	MYB24	0.709484
ARR-B	MYB27	0.362748
ARR-B	MYB29	0.269083
ARR-B	MYB3	0.816836
ARR-B	MYB32	0.544648
ARR-B	MYB33	0.516841
ARR-B	MYB34	0.0115214
ARR-B	MYB35	-0.0738153
ARR-B	MYB36	-0.377565
ARR-B	MYB37	-0.0765707
ARR-B	MYB38	0.663637
ARR-B	MYB4	-0.0240925
ARR-B	MYB5	0.759251
ARR-B	MYB6	0.492492
ARR-B	MYB7	0.554566
ARR-B	MYB8	-0.104527
ARR-B	MYB9	0.528707
ARR-B	MYB_related1	0.929452
ARR-B	MYB_related2	-0.790654
ARR-B	MYB_related3	0.882061
ARR-B	MYB_related4	-0.76093
ARR-B	Malonylshisonin	-0.57433
ARR-B	NAC1	0.864834
ARR-B	NAC2	0.940421
ARR-B	NAC3	-0.860032
ARR-B	NF-YB	-0.877208
ARR-B	NF-YC	-0.344787
ARR-B	Pf3-GT1	-0.688135
ARR-B	Pf3-GT2	-0.860989
ARR-B	Pf4CL1	-0.37239
ARR-B	Pf4CL2	-0.470127
ARR-B	Pf4CL3	-0.696021
ARR-B	Pf4CL4	-0.734377
ARR-B	Pf4CL5	-0.0836676
ARR-B	Pf5-GT1	-0.825712
ARR-B	Pf5-GT2	-0.212292
ARR-B	PfACT1	-0.78811
ARR-B	PfACT2	-0.26336
ARR-B	PfACT3	-0.817408
ARR-B	PfANS	-0.897946
ARR-B	PfC4H1	-0.774005
ARR-B	PfCHI1	-0.933175
ARR-B	PfCHI2	-0.930784
ARR-B	PfCHS1	-0.765531
ARR-B	PfCHS2	-0.849641
ARR-B	PfDFR1	-0.932297
ARR-B	PfDFR2	-0.771924
ARR-B	PfF3'H1	-0.712579
ARR-B	PfF3'H2	-0.770843
ARR-B	PfF3H1	0.33671
ARR-B	PfF3H2	-0.618161
ARR-B	PfF3H3	-0.125423
ARR-B	PfMAT1	-0.837858
ARR-B	PfMAT2	-0.903745
ARR-B	PfPAL1	-0.61197
ARR-B	PfPAL2	-0.581753
ARR-B	SBP	-0.868737
ARR-B	TALE1	0.704913
ARR-B	TALE2	0.80718
ARR-B	TALE3	0.889496
ARR-B	TCP1	0.781913
ARR-B	TCP2	0.814758
ARR-B	TCP3	0.735115
ARR-B	Trihelix1	0.932453
ARR-B	Trihelix2	0.714586
ARR-B	WRKY	0.85678
ARR-B	Whirly	-0.841407
ARR-B	YABBY	-0.842486
ARR-B	ZF-HD	-0.788604
ARR-B	bHLH1	0.669081
ARR-B	bHLH10	0.354113
ARR-B	bHLH11	-0.625515
ARR-B	bHLH12	0.247973
ARR-B	bHLH13	-0.77388
ARR-B	bHLH14	0.447499
ARR-B	bHLH15	0.623215
ARR-B	bHLH17	0.729468
ARR-B	bHLH2	0.788837
ARR-B	bHLH3	-0.946297
ARR-B	bHLH4	0.899458
ARR-B	bHLH5	0.839101
ARR-B	bHLH6	0.438053
ARR-B	bHLH7	0.719098
ARR-B	bHLH8	0.426909
ARR-B	bHLH9	0.785736
ARR-B	bZIP1	0.646292
ARR-B	bZIP2	-0.851811
ARR-B	bZIP3	0.686772
ARR-B	bZIP4	0.708118
ARR-B	bZIP5	-0.675658
ARR-B	bZIP6	-0.799508
Anthocyanins	B3	-0.781259
Anthocyanins	C2H2-1	-0.298838
Anthocyanins	C2H2-2	-0.44616
Anthocyanins	C2H2-3	-0.574536
Anthocyanins	C2H2-4	-0.829052
Anthocyanins	CO-like1	-0.910255
Anthocyanins	CO-like2	-0.898762
Anthocyanins	CO-like3	-0.269857
Anthocyanins	CO-like4	0.0405291
Anthocyanins	CO-like5	-0.863133
Anthocyanins	CO-like6	-0.828139
Anthocyanins	CO-like7	-0.927102
Anthocyanins	CO-like8	-0.839291
Anthocyanins	Dof1	0.76782
Anthocyanins	Dof2	0.776282
Anthocyanins	Dof3	-0.742765
Anthocyanins	ERF1	-0.613994
Anthocyanins	ERF10	-0.738632
Anthocyanins	ERF11	0.270019
Anthocyanins	ERF2	-0.401317
Anthocyanins	ERF3	-0.0381079
Anthocyanins	ERF4	-0.337223
Anthocyanins	ERF5	-0.482159
Anthocyanins	ERF6	-0.321568
Anthocyanins	ERF7	-0.682351
Anthocyanins	ERF8	-0.300246
Anthocyanins	ERF9	-0.254712
Anthocyanins	G2-like1	-0.446021
Anthocyanins	G2-like2	0.467409
Anthocyanins	G2-like3	-0.348607
Anthocyanins	GATA1	-0.81792
Anthocyanins	GATA2	-0.581214
Anthocyanins	GATA3	-0.365476
Anthocyanins	GATA4	-0.166869
Anthocyanins	GRAS1	0.415014
Anthocyanins	GRAS2	-0.477476
Anthocyanins	HB-other,	0.758234
Anthocyanins	HD-ZIP1	-0.361437
Anthocyanins	HD-ZIP10	-0.449468
Anthocyanins	HD-ZIP2	-0.608087
Anthocyanins	HD-ZIP3	-0.408476
Anthocyanins	HD-ZIP4	-0.783256
Anthocyanins	HD-ZIP5	-0.75789
Anthocyanins	HD-ZIP6	-0.544627
Anthocyanins	HD-ZIP7	-0.430732
Anthocyanins	HD-ZIP8	-0.720393
Anthocyanins	HD-ZIP9	-0.403474
Anthocyanins	HSF1	0.694095
Anthocyanins	HSF2	0.66992
Anthocyanins	HSF3	0.638503
Anthocyanins	HSF4	0.663574
Anthocyanins	HSF5	0.643514
Anthocyanins	LBD1	-0.426301
Anthocyanins	LBD2	0.599855
Anthocyanins	LBD3	-0.407098
Anthocyanins	LBD4	0.391974
Anthocyanins	LBD5	-0.85123
Anthocyanins	MIKC_MADS	-0.675142
Anthocyanins	MYB1	-0.274138
Anthocyanins	MYB10	-0.491021
Anthocyanins	MYB12	-0.232575
Anthocyanins	MYB13	-0.404203
Anthocyanins	MYB14	-0.518386
Anthocyanins	MYB15	-0.355344
Anthocyanins	MYB16	-0.0823432
Anthocyanins	MYB18	-0.410056
Anthocyanins	MYB19	-0.128566
Anthocyanins	MYB2	-0.656696
Anthocyanins	MYB20	-0.600819
Anthocyanins	MYB22	-0.872501
Anthocyanins	MYB23	-0.769685
Anthocyanins	MYB24	-0.440343
Anthocyanins	MYB27	-0.53549
Anthocyanins	MYB29	-0.52872
Anthocyanins	MYB3	-0.187054
Anthocyanins	MYB32	0.152516
Anthocyanins	MYB33	-0.0264843
Anthocyanins	MYB34	-0.310825
Anthocyanins	MYB35	0.443855
Anthocyanins	MYB36	-0.615358
Anthocyanins	MYB37	-0.47582
Anthocyanins	MYB38	-0.680427
Anthocyanins	MYB4	-0.469223
Anthocyanins	MYB5	-0.374382
Anthocyanins	MYB6	-0.383892
Anthocyanins	MYB7	-0.583924
Anthocyanins	MYB8	-0.528456
Anthocyanins	MYB9	-0.21693
Anthocyanins	MYB_related1	-0.0645363
Anthocyanins	MYB_related2	0.767438
Anthocyanins	MYB_related3	-0.270986
Anthocyanins	MYB_related4	0.783899
Anthocyanins	Malonylshisonin	0.883673
Anthocyanins	NAC1	-0.583908
Anthocyanins	NAC2	-0.354333
Anthocyanins	NAC3	0.582772
Anthocyanins	NF-YB	0.404047
Anthocyanins	NF-YC	0.205615
Anthocyanins	Pf3-GT1	0.0751533
Anthocyanins	Pf3-GT2	0.136674
Anthocyanins	Pf4CL1	-0.169909
Anthocyanins	Pf4CL2	0.468353
Anthocyanins	Pf4CL3	0.332198
Anthocyanins	Pf4CL4	0.0448829
Anthocyanins	Pf4CL5	0.193469
Anthocyanins	Pf5-GT1	0.0843351
Anthocyanins	Pf5-GT2	-0.624014
Anthocyanins	PfACT1	0.456101
Anthocyanins	PfACT2	0.487486
Anthocyanins	PfACT3	0.668845
Anthocyanins	PfANS	0.197543
Anthocyanins	PfC4H1	0.212812
Anthocyanins	PfCHI1	0.385595
Anthocyanins	PfCHI2	0.38754
Anthocyanins	PfCHS1	-0.126955
Anthocyanins	PfCHS2	0.0305743
Anthocyanins	PfDFR1	0.283384
Anthocyanins	PfDFR2	-0.139679
Anthocyanins	PfF3'H1	-0.153587
Anthocyanins	PfF3'H2	-0.0408821
Anthocyanins	PfF3H1	-0.382049
Anthocyanins	PfF3H2	0.408101
Anthocyanins	PfF3H3	-0.293192
Anthocyanins	PfMAT1	0.118063
Anthocyanins	PfMAT2	0.271711
Anthocyanins	PfPAL1	0.264169
Anthocyanins	PfPAL2	0.366064
Anthocyanins	SBP	0.680625
Anthocyanins	TALE1	-0.80292
Anthocyanins	TALE2	-0.353874
Anthocyanins	TALE3	-0.60404
Anthocyanins	TCP1	-0.646899
Anthocyanins	TCP2	-0.715215
Anthocyanins	TCP3	-0.375184
Anthocyanins	Trihelix1	-0.534298
Anthocyanins	Trihelix2	-0.86231
Anthocyanins	WRKY	-0.656803
Anthocyanins	Whirly	0.728913
Anthocyanins	YABBY	0.655861
Anthocyanins	ZF-HD	0.745536
Anthocyanins	bHLH1	-0.889823
Anthocyanins	bHLH10	-0.210778
Anthocyanins	bHLH11	0.199363
Anthocyanins	bHLH12	-0.759905
Anthocyanins	bHLH13	0.501492
Anthocyanins	bHLH14	-0.756865
Anthocyanins	bHLH15	-0.613266
Anthocyanins	bHLH17	-0.586421
Anthocyanins	bHLH2	-0.45863
Anthocyanins	bHLH3	0.343718
Anthocyanins	bHLH4	-0.362695
Anthocyanins	bHLH5	-0.540699
Anthocyanins	bHLH6	-0.644639
Anthocyanins	bHLH7	-0.841202
Anthocyanins	bHLH8	-0.748968
Anthocyanins	bHLH9	-0.807249
Anthocyanins	bZIP1	-0.0660606
Anthocyanins	bZIP2	0.5936
Anthocyanins	bZIP3	-0.475297
Anthocyanins	bZIP4	-0.510699
Anthocyanins	bZIP5	0.624294
Anthocyanins	bZIP6	0.503042
B3	C2H2-1	0.603028
B3	C2H2-2	0.74667
B3	C2H2-3	0.849619
B3	C2H2-4	0.917287
B3	CO-like1	0.624231
B3	CO-like2	0.722745
B3	CO-like3	0.666678
B3	CO-like4	0.455195
B3	CO-like5	0.580668
B3	CO-like6	0.794826
B3	CO-like7	0.75768
B3	CO-like8	0.464816
B3	Dof1	-0.927749
B3	Dof2	-0.930157
B3	Dof3	0.831942
B3	ERF1	0.801229
B3	ERF10	0.959072
B3	ERF11	-0.709748
B3	ERF2	0.755304
B3	ERF3	0.492209
B3	ERF4	0.550106
B3	ERF5	0.816706
B3	ERF6	0.734523
B3	ERF7	0.786162
B3	ERF8	0.659841
B3	ERF9	0.716233
B3	G2-like1	0.737705
B3	G2-like2	-0.734857
B3	G2-like3	0.663174
B3	GATA1	0.955286
B3	GATA2	0.844635
B3	GATA3	0.656312
B3	GATA4	0.372599
B3	GRAS1	-0.784777
B3	GRAS2	0.614775
B3	HB-other,	-0.92118
B3	HD-ZIP1	0.688716
B3	HD-ZIP10	0.861072
B3	HD-ZIP2	0.884672
B3	HD-ZIP3	0.712214
B3	HD-ZIP4	0.966668
B3	HD-ZIP5	0.90626
B3	HD-ZIP6	0.90808
B3	HD-ZIP7	0.770144
B3	HD-ZIP8	0.900839
B3	HD-ZIP9	0.781457
B3	HSF1	-0.932883
B3	HSF2	-0.914948
B3	HSF3	-0.893454
B3	HSF4	-0.918446
B3	HSF5	-0.910475
B3	LBD1	0.720334
B3	LBD2	-0.879098
B3	LBD3	0.722673
B3	LBD4	-0.75405
B3	LBD5	0.862085
B3	MIKC_MADS	0.916719
B3	MYB1	0.524042
B3	MYB10	0.877571
B3	MYB12	-0.257729
B3	MYB13	0.783464
B3	MYB14	0.216427
B3	MYB15	0.492525
B3	MYB16	0.330157
B3	MYB18	0.569852
B3	MYB19	-0.26276
B3	MYB2	0.516029
B3	MYB20	0.517527
B3	MYB22	0.888992
B3	MYB23	0.905314
B3	MYB24	0.552422
B3	MYB27	0.587319
B3	MYB29	0.62657
B3	MYB3	0.671688
B3	MYB32	0.314242
B3	MYB33	0.405184
B3	MYB34	0.21839
B3	MYB35	-0.438173
B3	MYB36	0.156619
B3	MYB37	0.206571
B3	MYB38	0.835674
B3	MYB4	0.256143
B3	MYB5	0.771091
B3	MYB6	0.688239
B3	MYB7	0.541042
B3	MYB8	0.258767
B3	MYB9	0.462674
B3	MYB_related1	0.568998
B3	MYB_related2	-0.924215
B3	MYB_related3	0.745141
B3	MYB_related4	-0.947982
B3	Malonylshisonin	-0.881434
B3	NAC1	0.845056
B3	NAC2	0.723541
B3	NAC3	-0.880907
B3	NF-YB	-0.846649
B3	NF-YC	-0.320696
B3	Pf3-GT1	-0.406813
B3	Pf3-GT2	-0.563316
B3	Pf4CL1	-0.151378
B3	Pf4CL2	-0.684315
B3	Pf4CL3	-0.695476
B3	Pf4CL4	-0.555716
B3	Pf4CL5	-0.313317
B3	Pf5-GT1	-0.500287
B3	Pf5-GT2	0.279526
B3	PfACT1	-0.795292
B3	PfACT2	-0.462195
B3	PfACT3	-0.827343
B3	PfANS	-0.635054
B3	PfC4H1	-0.54229
B3	PfCHI1	-0.752417
B3	PfCHI2	-0.765609
B3	PfCHS1	-0.355813
B3	PfCHS2	-0.508091
B3	PfDFR1	-0.693307
B3	PfDFR2	-0.330369
B3	PfF3'H1	-0.274096
B3	PfF3'H2	-0.390767
B3	PfF3H1	0.36953
B3	PfF3H2	-0.579962
B3	PfF3H3	-0.0154482
B3	PfMAT1	-0.555259
B3	PfMAT2	-0.668682
B3	PfPAL1	-0.558726
B3	PfPAL2	-0.612662
B3	SBP	-0.876158
B3	TALE1	0.849236
B3	TALE2	0.563819
B3	TALE3	0.793754
B3	TCP1	0.903158
B3	TCP2	0.916116
B3	TCP3	0.736088
B3	Trihelix1	0.887178
B3	Trihelix2	0.982443
B3	WRKY	0.933777
B3	Whirly	-0.911869
B3	YABBY	-0.87991
B3	ZF-HD	-0.890901
B3	bHLH1	0.911166
B3	bHLH10	0.380922
B3	bHLH11	-0.560571
B3	bHLH12	0.764339
B3	bHLH13	-0.644161
B3	bHLH14	0.827471
B3	bHLH15	0.601217
B3	bHLH17	0.716637
B3	bHLH2	0.655353
B3	bHLH3	-0.658762
B3	bHLH4	0.773621
B3	bHLH5	0.780195
B3	bHLH6	0.694941
B3	bHLH7	0.967161
B3	bHLH8	0.668801
B3	bHLH9	0.947118
B3	bZIP1	0.415206
B3	bZIP2	-0.853148
B3	bZIP3	0.788121
B3	bZIP4	0.783507
B3	bZIP5	-0.811333
B3	bZIP6	-0.787767
C2H2-1	C2H2-2	0.911895
C2H2-1	C2H2-3	0.831317
C2H2-1	C2H2-4	0.660081
C2H2-1	CO-like1	0.070826
C2H2-1	CO-like2	0.270387
C2H2-1	CO-like3	0.829405
C2H2-1	CO-like4	0.760253
C2H2-1	CO-like5	0.0914024
C2H2-1	CO-like6	0.556625
C2H2-1	CO-like7	0.378603
C2H2-1	CO-like8	-0.113484
C2H2-1	Dof1	-0.744554
C2H2-1	Dof2	-0.668233
C2H2-1	Dof3	0.763428
C2H2-1	ERF1	0.481872
C2H2-1	ERF10	0.678725
C2H2-1	ERF11	-0.646595
C2H2-1	ERF2	0.89111
C2H2-1	ERF3	0.765374
C2H2-1	ERF4	0.620902
C2H2-1	ERF5	0.582121
C2H2-1	ERF6	0.922173
C2H2-1	ERF7	0.839551
C2H2-1	ERF8	0.824874
C2H2-1	ERF9	0.832611
C2H2-1	G2-like1	0.955776
C2H2-1	G2-like2	-0.750576
C2H2-1	G2-like3	0.927763
C2H2-1	GATA1	0.700766
C2H2-1	GATA2	0.786487
C2H2-1	GATA3	0.947267
C2H2-1	GATA4	0.324868
C2H2-1	GRAS1	-0.802727
C2H2-1	GRAS2	0.614715
C2H2-1	HB-other,	-0.621741
C2H2-1	HD-ZIP1	0.883122
C2H2-1	HD-ZIP10	0.816153
C2H2-1	HD-ZIP2	0.685597
C2H2-1	HD-ZIP3	0.880954
C2H2-1	HD-ZIP4	0.651313
C2H2-1	HD-ZIP5	0.610394
C2H2-1	HD-ZIP6	0.83977
C2H2-1	HD-ZIP7	0.88946
C2H2-1	HD-ZIP8	0.71291
C2H2-1	HD-ZIP9	0.742553
C2H2-1	HSF1	-0.648904
C2H2-1	HSF2	-0.755012
C2H2-1	HSF3	-0.769592
C2H2-1	HSF4	-0.755056
C2H2-1	HSF5	-0.749934
C2H2-1	LBD1	0.951599
C2H2-1	LBD2	-0.815736
C2H2-1	LBD3	0.872197
C2H2-1	LBD4	-0.754031
C2H2-1	LBD5	0.618394
C2H2-1	MIKC_MADS	0.705503
C2H2-1	MYB1	0.308618
C2H2-1	MYB10	0.845741
C2H2-1	MYB12	-0.619786
C2H2-1	MYB13	0.651946
C2H2-1	MYB14	-0.294085
C2H2-1	MYB15	0.646778
C2H2-1	MYB16	0.442273
C2H2-1	MYB18	0.929676
C2H2-1	MYB19	-0.720022
C2H2-1	MYB2	0.067129
C2H2-1	MYB20	0.330126
C2H2-1	MYB22	0.394755
C2H2-1	MYB23	0.712729
C2H2-1	MYB24	0.91265
C2H2-1	MYB27	0.500552
C2H2-1	MYB29	0.333524
C2H2-1	MYB3	0.722706
C2H2-1	MYB32	0.4754
C2H2-1	MYB33	0.503473
C2H2-1	MYB34	0.13474
C2H2-1	MYB35	-0.0718807
C2H2-1	MYB36	-0.359802
C2H2-1	MYB37	-0.208543
C2H2-1	MYB38	0.486778
C2H2-1	MYB4	-0.184656
C2H2-1	MYB5	0.657034
C2H2-1	MYB6	0.449214
C2H2-1	MYB7	0.791841
C2H2-1	MYB8	-0.223348
C2H2-1	MYB9	0.755474
C2H2-1	MYB_related1	0.83794
C2H2-1	MYB_related2	-0.738378
C2H2-1	MYB_related3	0.72881
C2H2-1	MYB_related4	-0.688031
C2H2-1	Malonylshisonin	-0.579883
C2H2-1	NAC1	0.70036
C2H2-1	NAC2	0.763307
C2H2-1	NAC3	-0.811963
C2H2-1	NF-YB	-0.771582
C2H2-1	NF-YC	-0.586386
C2H2-1	Pf3-GT1	-0.591214
C2H2-1	Pf3-GT2	-0.744915
C2H2-1	Pf4CL1	-0.474949
C2H2-1	Pf4CL2	-0.540237
C2H2-1	Pf4CL3	-0.370033
C2H2-1	Pf4CL4	-0.576393
C2H2-1	Pf4CL5	-0.207895
C2H2-1	Pf5-GT1	-0.699044
C2H2-1	Pf5-GT2	-0.181504
C2H2-1	PfACT1	-0.843941
C2H2-1	PfACT2	-0.0608991
C2H2-1	PfACT3	-0.753602
C2H2-1	PfANS	-0.769188
C2H2-1	PfC4H1	-0.610832
C2H2-1	PfCHI1	-0.835551
C2H2-1	PfCHI2	-0.827466
C2H2-1	PfCHS1	-0.633273
C2H2-1	PfCHS2	-0.723552
C2H2-1	PfDFR1	-0.830298
C2H2-1	PfDFR2	-0.644003
C2H2-1	PfF3'H1	-0.588698
C2H2-1	PfF3'H2	-0.64109
C2H2-1	PfF3H1	0.693262
C2H2-1	PfF3H2	-0.550868
C2H2-1	PfF3H3	-0.210747
C2H2-1	PfMAT1	-0.733046
C2H2-1	PfMAT2	-0.801097
C2H2-1	PfPAL1	-0.330424
C2H2-1	PfPAL2	-0.343446
C2H2-1	SBP	-0.767121
C2H2-1	TALE1	0.672847
C2H2-1	TALE2	0.849163
C2H2-1	TALE3	0.826549
C2H2-1	TCP1	0.680419
C2H2-1	TCP2	0.678226
C2H2-1	TCP3	0.777085
C2H2-1	Trihelix1	0.872132
C2H2-1	Trihelix2	0.605557
C2H2-1	WRKY	0.749705
C2H2-1	Whirly	-0.76735
C2H2-1	YABBY	-0.818922
C2H2-1	ZF-HD	-0.780836
C2H2-1	bHLH1	0.550904
C2H2-1	bHLH10	0.381775
C2H2-1	bHLH11	-0.624828
C2H2-1	bHLH12	0.180074
C2H2-1	bHLH13	-0.6965
C2H2-1	bHLH14	0.471085
C2H2-1	bHLH15	0.501829
C2H2-1	bHLH17	0.666104
C2H2-1	bHLH2	0.744504
C2H2-1	bHLH3	-0.838021
C2H2-1	bHLH4	0.893726
C2H2-1	bHLH5	0.914506
C2H2-1	bHLH6	0.473036
C2H2-1	bHLH7	0.651845
C2H2-1	bHLH8	0.537778
C2H2-1	bHLH9	0.647582
C2H2-1	bZIP1	0.677501
C2H2-1	bZIP2	-0.87371
C2H2-1	bZIP3	0.583913
C2H2-1	bZIP4	0.646261
C2H2-1	bZIP5	-0.704953
C2H2-1	bZIP6	-0.840906
C2H2-2	C2H2-3	0.953978
C2H2-2	C2H2-4	0.725448
C2H2-2	CO-like1	0.163553
C2H2-2	CO-like2	0.334483
C2H2-2	CO-like3	0.705038
C2H2-2	CO-like4	0.665138
C2H2-2	CO-like5	0.212363
C2H2-2	CO-like6	0.639056
C2H2-2	CO-like7	0.437472
C2H2-2	CO-like8	-0.0132475
C2H2-2	Dof1	-0.79094
C2H2-2	Dof2	-0.755328
C2H2-2	Dof3	0.73115
C2H2-2	ERF1	0.47828
C2H2-2	ERF10	0.785754
C2H2-2	ERF11	-0.755565
C2H2-2	ERF2	0.817425
C2H2-2	ERF3	0.718205
C2H2-2	ERF4	0.465677
C2H2-2	ERF5	0.594372
C2H2-2	ERF6	0.861472
C2H2-2	ERF7	0.802435
C2H2-2	ERF8	0.893267
C2H2-2	ERF9	0.74637
C2H2-2	G2-like1	0.972028
C2H2-2	G2-like2	-0.729449
C2H2-2	G2-like3	0.927536
C2H2-2	GATA1	0.788808
C2H2-2	GATA2	0.881206
C2H2-2	GATA3	0.884142
C2H2-2	GATA4	0.411658
C2H2-2	GRAS1	-0.768032
C2H2-2	GRAS2	0.591533
C2H2-2	HB-other,	-0.681341
C2H2-2	HD-ZIP1	0.900863
C2H2-2	HD-ZIP10	0.835444
C2H2-2	HD-ZIP2	0.819354
C2H2-2	HD-ZIP3	0.807691
C2H2-2	HD-ZIP4	0.707359
C2H2-2	HD-ZIP5	0.739208
C2H2-2	HD-ZIP6	0.906187
C2H2-2	HD-ZIP7	0.979426
C2H2-2	HD-ZIP8	0.814378
C2H2-2	HD-ZIP9	0.696873
C2H2-2	HSF1	-0.749311
C2H2-2	HSF2	-0.795027
C2H2-2	HSF3	-0.813762
C2H2-2	HSF4	-0.794959
C2H2-2	HSF5	-0.796727
C2H2-2	LBD1	0.943769
C2H2-2	LBD2	-0.830049
C2H2-2	LBD3	0.879406
C2H2-2	LBD4	-0.704744
C2H2-2	LBD5	0.777526
C2H2-2	MIKC_MADS	0.726914
C2H2-2	MYB1	0.260998
C2H2-2	MYB10	0.906499
C2H2-2	MYB12	-0.665106
C2H2-2	MYB13	0.704373
C2H2-2	MYB14	-0.241931
C2H2-2	MYB15	0.543565
C2H2-2	MYB16	0.278212
C2H2-2	MYB18	0.846535
C2H2-2	MYB19	-0.72731
C2H2-2	MYB2	0.0499766
C2H2-2	MYB20	0.276992
C2H2-2	MYB22	0.539234
C2H2-2	MYB23	0.88434
C2H2-2	MYB24	0.887956
C2H2-2	MYB27	0.396119
C2H2-2	MYB29	0.340056
C2H2-2	MYB3	0.624282
C2H2-2	MYB32	0.28883
C2H2-2	MYB33	0.296751
C2H2-2	MYB34	-0.111881
C2H2-2	MYB35	-0.262238
C2H2-2	MYB36	-0.317962
C2H2-2	MYB37	-0.105822
C2H2-2	MYB38	0.537412
C2H2-2	MYB4	-0.105297
C2H2-2	MYB5	0.612635
C2H2-2	MYB6	0.462125
C2H2-2	MYB7	0.647327
C2H2-2	MYB8	-0.171035
C2H2-2	MYB9	0.538196
C2H2-2	MYB_related1	0.836658
C2H2-2	MYB_related2	-0.767422
C2H2-2	MYB_related3	0.696811
C2H2-2	MYB_related4	-0.726794
C2H2-2	Malonylshisonin	-0.653353
C2H2-2	NAC1	0.765684
C2H2-2	NAC2	0.853995
C2H2-2	NAC3	-0.847506
C2H2-2	NF-YB	-0.809561
C2H2-2	NF-YC	-0.616314
C2H2-2	Pf3-GT1	-0.687268
C2H2-2	Pf3-GT2	-0.802478
C2H2-2	Pf4CL1	-0.428429
C2H2-2	Pf4CL2	-0.391665
C2H2-2	Pf4CL3	-0.502895
C2H2-2	Pf4CL4	-0.653454
C2H2-2	Pf4CL5	0.000474996
C2H2-2	Pf5-GT1	-0.778556
C2H2-2	Pf5-GT2	-0.195436
C2H2-2	PfACT1	-0.738309
C2H2-2	PfACT2	-0.161164
C2H2-2	PfACT3	-0.827781
C2H2-2	PfANS	-0.815459
C2H2-2	PfC4H1	-0.796946
C2H2-2	PfCHI1	-0.882183
C2H2-2	PfCHI2	-0.86442
C2H2-2	PfCHS1	-0.657803
C2H2-2	PfCHS2	-0.753929
C2H2-2	PfDFR1	-0.859075
C2H2-2	PfDFR2	-0.659658
C2H2-2	PfF3'H1	-0.62961
C2H2-2	PfF3'H2	-0.699634
C2H2-2	PfF3H1	0.532687
C2H2-2	PfF3H2	-0.661919
C2H2-2	PfF3H3	-0.195579
C2H2-2	PfMAT1	-0.778125
C2H2-2	PfMAT2	-0.863577
C2H2-2	PfPAL1	-0.578966
C2H2-2	PfPAL2	-0.592997
C2H2-2	SBP	-0.838783
C2H2-2	TALE1	0.784316
C2H2-2	TALE2	0.87451
C2H2-2	TALE3	0.941675
C2H2-2	TCP1	0.687632
C2H2-2	TCP2	0.723677
C2H2-2	TCP3	0.689798
C2H2-2	Trihelix1	0.95244
C2H2-2	Trihelix2	0.728441
C2H2-2	WRKY	0.777169
C2H2-2	Whirly	-0.802194
C2H2-2	YABBY	-0.816333
C2H2-2	ZF-HD	-0.802125
C2H2-2	bHLH1	0.697448
C2H2-2	bHLH10	0.233271
C2H2-2	bHLH11	-0.538903
C2H2-2	bHLH12	0.324169
C2H2-2	bHLH13	-0.673668
C2H2-2	bHLH14	0.473725
C2H2-2	bHLH15	0.716859
C2H2-2	bHLH17	0.739869
C2H2-2	bHLH2	0.778118
C2H2-2	bHLH3	-0.889043
C2H2-2	bHLH4	0.871672
C2H2-2	bHLH5	0.925091
C2H2-2	bHLH6	0.512439
C2H2-2	bHLH7	0.732343
C2H2-2	bHLH8	0.573515
C2H2-2	bHLH9	0.824287
C2H2-2	bZIP1	0.437986
C2H2-2	bZIP2	-0.92809
C2H2-2	bZIP3	0.53869
C2H2-2	bZIP4	0.70547
C2H2-2	bZIP5	-0.824431
C2H2-2	bZIP6	-0.876325
C2H2-3	C2H2-4	0.84634
C2H2-3	CO-like1	0.292963
C2H2-3	CO-like2	0.489511
C2H2-3	CO-like3	0.658065
C2H2-3	CO-like4	0.650963
C2H2-3	CO-like5	0.411087
C2H2-3	CO-like6	0.739435
C2H2-3	CO-like7	0.564102
C2H2-3	CO-like8	0.115208
C2H2-3	Dof1	-0.875112
C2H2-3	Dof2	-0.847894
C2H2-3	Dof3	0.796015
C2H2-3	ERF1	0.638763
C2H2-3	ERF10	0.860208
C2H2-3	ERF11	-0.696677
C2H2-3	ERF2	0.837242
C2H2-3	ERF3	0.761518
C2H2-3	ERF4	0.586698
C2H2-3	ERF5	0.7478
C2H2-3	ERF6	0.868346
C2H2-3	ERF7	0.844425
C2H2-3	ERF8	0.788618
C2H2-3	ERF9	0.738837
C2H2-3	G2-like1	0.912539
C2H2-3	G2-like2	-0.699206
C2H2-3	G2-like3	0.820279
C2H2-3	GATA1	0.884282
C2H2-3	GATA2	0.955794
C2H2-3	GATA3	0.815348
C2H2-3	GATA4	0.359721
C2H2-3	GRAS1	-0.767571
C2H2-3	GRAS2	0.499005
C2H2-3	HB-other,	-0.73835
C2H2-3	HD-ZIP1	0.901412
C2H2-3	HD-ZIP10	0.898185
C2H2-3	HD-ZIP2	0.824006
C2H2-3	HD-ZIP3	0.85623
C2H2-3	HD-ZIP4	0.821505
C2H2-3	HD-ZIP5	0.865617
C2H2-3	HD-ZIP6	0.950569
C2H2-3	HD-ZIP7	0.974925
C2H2-3	HD-ZIP8	0.836269
C2H2-3	HD-ZIP9	0.793197
C2H2-3	HSF1	-0.80343
C2H2-3	HSF2	-0.847603
C2H2-3	HSF3	-0.848477
C2H2-3	HSF4	-0.8482
C2H2-3	HSF5	-0.84515
C2H2-3	LBD1	0.853105
C2H2-3	LBD2	-0.840406
C2H2-3	LBD3	0.773279
C2H2-3	LBD4	-0.698624
C2H2-3	LBD5	0.780285
C2H2-3	MIKC_MADS	0.807038
C2H2-3	MYB1	0.211975
C2H2-3	MYB10	0.889836
C2H2-3	MYB12	-0.641522
C2H2-3	MYB13	0.699485
C2H2-3	MYB14	0.0126721
C2H2-3	MYB15	0.391631
C2H2-3	MYB16	0.414947
C2H2-3	MYB18	0.774432
C2H2-3	MYB19	-0.621447
C2H2-3	MYB2	0.0760512
C2H2-3	MYB20	0.44776
C2H2-3	MYB22	0.649642
C2H2-3	MYB23	0.913359
C2H2-3	MYB24	0.777849
C2H2-3	MYB27	0.321953
C2H2-3	MYB29	0.286792
C2H2-3	MYB3	0.650324
C2H2-3	MYB32	0.352765
C2H2-3	MYB33	0.259168
C2H2-3	MYB34	-0.0687854
C2H2-3	MYB35	-0.200086
C2H2-3	MYB36	-0.156988
C2H2-3	MYB37	0.131471
C2H2-3	MYB38	0.733774
C2H2-3	MYB4	0.143127
C2H2-3	MYB5	0.738014
C2H2-3	MYB6	0.43898
C2H2-3	MYB7	0.594703
C2H2-3	MYB8	0.0795299
C2H2-3	MYB9	0.417689
C2H2-3	MYB_related1	0.833364
C2H2-3	MYB_related2	-0.874881
C2H2-3	MYB_related3	0.767319
C2H2-3	MYB_related4	-0.833921
C2H2-3	Malonylshisonin	-0.76261
C2H2-3	NAC1	0.893031
C2H2-3	NAC2	0.893363
C2H2-3	NAC3	-0.829741
C2H2-3	NF-YB	-0.816831
C2H2-3	NF-YC	-0.460956
C2H2-3	Pf3-GT1	-0.756115
C2H2-3	Pf3-GT2	-0.856343
C2H2-3	Pf4CL1	-0.210591
C2H2-3	Pf4CL2	-0.418281
C2H2-3	Pf4CL3	-0.682586
C2H2-3	Pf4CL4	-0.62025
C2H2-3	Pf4CL5	0.016732
C2H2-3	Pf5-GT1	-0.826935
C2H2-3	Pf5-GT2	-0.14363
C2H2-3	PfACT1	-0.752314
C2H2-3	PfACT2	-0.159656
C2H2-3	PfACT3	-0.905147
C2H2-3	PfANS	-0.877677
C2H2-3	PfC4H1	-0.829111
C2H2-3	PfCHI1	-0.949456
C2H2-3	PfCHI2	-0.936495
C2H2-3	PfCHS1	-0.694626
C2H2-3	PfCHS2	-0.800153
C2H2-3	PfDFR1	-0.913182
C2H2-3	PfDFR2	-0.686306
C2H2-3	PfF3'H1	-0.660713
C2H2-3	PfF3'H2	-0.744134
C2H2-3	PfF3H1	0.521369
C2H2-3	PfF3H2	-0.793535
C2H2-3	PfF3H3	0.0134404
C2H2-3	PfMAT1	-0.83772
C2H2-3	PfMAT2	-0.920391
C2H2-3	PfPAL1	-0.699371
C2H2-3	PfPAL2	-0.672046
C2H2-3	SBP	-0.926112
C2H2-3	TALE1	0.883315
C2H2-3	TALE2	0.874343
C2H2-3	TALE3	0.969183
C2H2-3	TCP1	0.812705
C2H2-3	TCP2	0.835114
C2H2-3	TCP3	0.689838
C2H2-3	Trihelix1	0.951684
C2H2-3	Trihelix2	0.830882
C2H2-3	WRKY	0.871369
C2H2-3	Whirly	-0.889242
C2H2-3	YABBY	-0.870027
C2H2-3	ZF-HD	-0.884785
C2H2-3	bHLH1	0.818773
C2H2-3	bHLH10	0.162275
C2H2-3	bHLH11	-0.486658
C2H2-3	bHLH12	0.418346
C2H2-3	bHLH13	-0.791598
C2H2-3	bHLH14	0.525091
C2H2-3	bHLH15	0.751822
C2H2-3	bHLH17	0.869484
C2H2-3	bHLH2	0.882556
C2H2-3	bHLH3	-0.869684
C2H2-3	bHLH4	0.825763
C2H2-3	bHLH5	0.930354
C2H2-3	bHLH6	0.445971
C2H2-3	bHLH7	0.836347
C2H2-3	bHLH8	0.532544
C2H2-3	bHLH9	0.913339
C2H2-3	bZIP1	0.464277
C2H2-3	bZIP2	-0.879523
C2H2-3	bZIP3	0.582691
C2H2-3	bZIP4	0.656403
C2H2-3	bZIP5	-0.76176
C2H2-3	bZIP6	-0.79056
C2H2-4	CO-like1	0.70516
C2H2-4	CO-like2	0.847454
C2H2-4	CO-like3	0.583313
C2H2-4	CO-like4	0.406124
C2H2-4	CO-like5	0.746252
C2H2-4	CO-like6	0.902493
C2H2-4	CO-like7	0.888898
C2H2-4	CO-like8	0.553548
C2H2-4	Dof1	-0.953559
C2H2-4	Dof2	-0.933496
C2H2-4	Dof3	0.940205
C2H2-4	ERF1	0.838818
C2H2-4	ERF10	0.903375
C2H2-4	ERF11	-0.516426
C2H2-4	ERF2	0.788616
C2H2-4	ERF3	0.538499
C2H2-4	ERF4	0.72254
C2H2-4	ERF5	0.825089
C2H2-4	ERF6	0.744194
C2H2-4	ERF7	0.898617
C2H2-4	ERF8	0.541191
C2H2-4	ERF9	0.627891
C2H2-4	G2-like1	0.726797
C2H2-4	G2-like2	-0.628381
C2H2-4	G2-like3	0.617349
C2H2-4	GATA1	0.977543
C2H2-4	GATA2	0.87174
C2H2-4	GATA3	0.668803
C2H2-4	GATA4	0.165715
C2H2-4	GRAS1	-0.750223
C2H2-4	GRAS2	0.468897
C2H2-4	HB-other,	-0.896318
C2H2-4	HD-ZIP1	0.713726
C2H2-4	HD-ZIP10	0.820219
C2H2-4	HD-ZIP2	0.75525
C2H2-4	HD-ZIP3	0.807841
C2H2-4	HD-ZIP4	0.961416
C2H2-4	HD-ZIP5	0.901326
C2H2-4	HD-ZIP6	0.860039
C2H2-4	HD-ZIP7	0.739345
C2H2-4	HD-ZIP8	0.845952
C2H2-4	HD-ZIP9	0.808001
C2H2-4	HSF1	-0.879447
C2H2-4	HSF2	-0.934454
C2H2-4	HSF3	-0.916159
C2H2-4	HSF4	-0.928742
C2H2-4	HSF5	-0.91547
C2H2-4	LBD1	0.683334
C2H2-4	LBD2	-0.799055
C2H2-4	LBD3	0.613039
C2H2-4	LBD4	-0.631757
C2H2-4	LBD5	0.816135
C2H2-4	MIKC_MADS	0.900053
C2H2-4	MYB1	0.307192
C2H2-4	MYB10	0.758324
C2H2-4	MYB12	-0.227683
C2H2-4	MYB13	0.611172
C2H2-4	MYB14	0.415684
C2H2-4	MYB15	0.400932
C2H2-4	MYB16	0.508087
C2H2-4	MYB18	0.6722
C2H2-4	MYB19	-0.308447
C2H2-4	MYB2	0.472585
C2H2-4	MYB20	0.747293
C2H2-4	MYB22	0.88412
C2H2-4	MYB23	0.873061
C2H2-4	MYB24	0.625514
C2H2-4	MYB27	0.556797
C2H2-4	MYB29	0.493566
C2H2-4	MYB3	0.597855
C2H2-4	MYB32	0.350884
C2H2-4	MYB33	0.315923
C2H2-4	MYB34	0.35855
C2H2-4	MYB35	-0.190912
C2H2-4	MYB36	0.278399
C2H2-4	MYB37	0.436648
C2H2-4	MYB38	0.90969
C2H2-4	MYB4	0.476007
C2H2-4	MYB5	0.789505
C2H2-4	MYB6	0.463178
C2H2-4	MYB7	0.693148
C2H2-4	MYB8	0.466208
C2H2-4	MYB9	0.433041
C2H2-4	MYB_related1	0.552133
C2H2-4	MYB_related2	-0.96884
C2H2-4	MYB_related3	0.696326
C2H2-4	MYB_related4	-0.95514
C2H2-4	Malonylshisonin	-0.968787
C2H2-4	NAC1	0.897035
C2H2-4	NAC2	0.676364
C2H2-4	NAC3	-0.839146
C2H2-4	NF-YB	-0.761609
C2H2-4	NF-YC	-0.339342
C2H2-4	Pf3-GT1	-0.465324
C2H2-4	Pf3-GT2	-0.589706
C2H2-4	Pf4CL1	0.0671877
C2H2-4	Pf4CL2	-0.649334
C2H2-4	Pf4CL3	-0.645857
C2H2-4	Pf4CL4	-0.315881
C2H2-4	Pf4CL5	-0.337049
C2H2-4	Pf5-GT1	-0.517038
C2H2-4	Pf5-GT2	0.329082
C2H2-4	PfACT1	-0.79233
C2H2-4	PfACT2	-0.287482
C2H2-4	PfACT3	-0.937822
C2H2-4	PfANS	-0.659378
C2H2-4	PfC4H1	-0.472142
C2H2-4	PfCHI1	-0.785036
C2H2-4	PfCHI2	-0.800718
C2H2-4	PfCHS1	-0.358932
C2H2-4	PfCHS2	-0.511819
C2H2-4	PfDFR1	-0.72577
C2H2-4	PfDFR2	-0.35412
C2H2-4	PfF3'H1	-0.31285
C2H2-4	PfF3'H2	-0.418138
C2H2-4	PfF3H1	0.536318
C2H2-4	PfF3H2	-0.719624
C2H2-4	PfF3H3	0.262568
C2H2-4	PfMAT1	-0.562771
C2H2-4	PfMAT2	-0.697191
C2H2-4	PfPAL1	-0.41867
C2H2-4	PfPAL2	-0.420561
C2H2-4	SBP	-0.947049
C2H2-4	TALE1	0.955535
C2H2-4	TALE2	0.679967
C2H2-4	TALE3	0.836559
C2H2-4	TCP1	0.941188
C2H2-4	TCP2	0.943721
C2H2-4	TCP3	0.699931
C2H2-4	Trihelix1	0.822836
C2H2-4	Trihelix2	0.951699
C2H2-4	WRKY	0.937819
C2H2-4	Whirly	-0.962394
C2H2-4	YABBY	-0.935351
C2H2-4	ZF-HD	-0.977034
C2H2-4	bHLH1	0.958991
C2H2-4	bHLH10	0.278561
C2H2-4	bHLH11	-0.400343
C2H2-4	bHLH12	0.642241
C2H2-4	bHLH13	-0.794122
C2H2-4	bHLH14	0.776731
C2H2-4	bHLH15	0.675783
C2H2-4	bHLH17	0.871016
C2H2-4	bHLH2	0.807175
C2H2-4	bHLH3	-0.660918
C2H2-4	bHLH4	0.676529
C2H2-4	bHLH5	0.853284
C2H2-4	bHLH6	0.545409
C2H2-4	bHLH7	0.980849
C2H2-4	bHLH8	0.645247
C2H2-4	bHLH9	0.943119
C2H2-4	bZIP1	0.501509
C2H2-4	bZIP2	-0.802897
C2H2-4	bZIP3	0.693447
C2H2-4	bZIP4	0.589318
C2H2-4	bZIP5	-0.677046
C2H2-4	bZIP6	-0.722007
CO-like1	CO-like2	0.938653
CO-like1	CO-like3	0.0923716
CO-like1	CO-like4	-0.256837
CO-like1	CO-like5	0.87036
CO-like1	CO-like6	0.73702
CO-like1	CO-like7	0.93251
CO-like1	CO-like8	0.978141
CO-like1	Dof1	-0.614617
CO-like1	Dof2	-0.648971
CO-like1	Dof3	0.629139
CO-like1	ERF1	0.534154
CO-like1	ERF10	0.570367
CO-like1	ERF11	-0.147947
CO-like1	ERF2	0.203695
CO-like1	ERF3	-0.190205
CO-like1	ERF4	0.275635
CO-like1	ERF5	0.366872
CO-like1	ERF6	0.0969741
CO-like1	ERF7	0.51802
CO-like1	ERF8	0.0535108
CO-like1	ERF9	0.0658702
CO-like1	G2-like1	0.183238
CO-like1	G2-like2	-0.221149
CO-like1	G2-like3	0.112836
CO-like1	GATA1	0.653312
CO-like1	GATA2	0.345537
CO-like1	GATA3	0.109586
CO-like1	GATA4	-0.106588
CO-like1	GRAS1	-0.327818
CO-like1	GRAS2	0.315725
CO-like1	HB-other,	-0.702702
CO-like1	HD-ZIP1	0.0966352
CO-like1	HD-ZIP10	0.231562
CO-like1	HD-ZIP2	0.380359
CO-like1	HD-ZIP3	0.213322
CO-like1	HD-ZIP4	0.650675
CO-like1	HD-ZIP5	0.529378
CO-like1	HD-ZIP6	0.309617
CO-like1	HD-ZIP7	0.121858
CO-like1	HD-ZIP8	0.546779
CO-like1	HD-ZIP9	0.254423
CO-like1	HSF1	-0.572372
CO-like1	HSF2	-0.577025
CO-like1	HSF3	-0.542183
CO-like1	HSF4	-0.567741
CO-like1	HSF5	-0.555151
CO-like1	LBD1	0.190653
CO-like1	LBD2	-0.377177
CO-like1	LBD3	0.181988
[truncated: 12,197 more rows]
