# Supplementary material for: Integrated metabolomic and transcriptomic analyses reveal molecular response of anthocyanins biosynthesis in perilla to light intensity
Source: Front Plant Sci. 2022 Sep 23;13:976449. doi: 10.3389/fpls.2022.976449 (PMC9540795; doi:10.3389/fpls.2022.976449)
Supplement: Supplementary file 3 [file Table_3.XLSX]

## Sheet: Sheet1
Compounds	Class I	Class II	Index	Sub Class	Formula	CAS	WL1	WL2	WL3	ML1	ML2	ML3	RL1	RL2	RL3
Isosakuranetin (5,7-Dihydroxy-4'-methoxyflavanone)	Flavonoids	Flavanones	mws1034	1	C16H14O5	480-43-3	4373.9	4261.5	5227.3	9	9	9	4128.9	9	9
Isorhamnetin	Flavonoids	Flavonols	mws0066	1	C16H12O7	480-19-3	18981	78757	47643	9	9	9	45472	5287.7	6320.1
5-Hydroxy-6,7,3',4'-tetramethoxyflavanone	Flavonoids	Flavanones	Lmsp010098	1	C19H20O7	-	379760	467730	412570	48806	32764	38566	167360	79885	109080
Naringenin-7-O-glucoside (Prunin)	Flavonoids	Flavanones	mws1179	1	C21H22O10	529-55-5	39460	33185	28435	9191.3	8840.9	12202	20087	8269.7	13118
Peonidin-3-O-glucoside	Flavonoids	Anthocyanidins	pmf0203	1	C22H23O11+	68795-37-9	135090	168590	134640	24735	31816	36577	69585	72093	96436
Mearnsetin-3-O-glucoside	Flavonoids	Flavones	Lmtn002997	1	C22H22O13	-	729250	568510	476990	197650	201450	239060	209010	460290	354880
Isovitexin-7-O-glucoside(Saponarin)	Flavonoids	Flavonoid carbonoside	pme1665	1	C27H30O15	20310-89-8	109950	141910	124870	41496	31962	31076	80230	59685	53837
Isosaponarin(Isovitexin-4'-O-glucoside)	Flavonoids	Flavonoid carbonoside	Lmlp002990	1	C27H30O15	19416-87-6	10585	8598	8622.7	9	9	9	9	9	9
Cyanidin-3-O-(6''-O-caffeoyl)glucoside	Flavonoids	Anthocyanidins	Lmcp004436	1	C30H27O14+	-	904500	1033200	1134200	460290	470480	476890	596300	717480	715140
Petunidin-3-O-glucoside-5-O-arabinoside	Flavonoids	Anthocyanidins	Smsp001640	1	C27H31O16+	-	61806	48001	39150	6894.9	5794.1	9168.4	13407	22539	16772
Delphinidin-3,5-di-O-glucoside	Flavonoids	Anthocyanidins	pmf0116	1	C27H31O17+	17670-06-3	88026	89719	73881	39303	41326	29138	52525	44231	44359
Apigenin-8-C-glucoside-7-O-(6''-cinnamoyl)glucoside	Flavonoids	Flavonoid carbonoside	pmb0687	1	C36H36O16	-	14023	12369	18582	5236.3	2815.3	5283.9	5263.4	3654.9	6203
Apigenin-8-C-glucoside-7-O-(6''-feruloyl)glucoside	Flavonoids	Flavonoid carbonoside	pmb0678	1	C37H38O18	-	22983	20660	5420.5	9	9	9	9	9	9
Apigenin	Flavonoids	Flavones	MWS20151	2	C15H10O5	520-36-5	186630	85939	226660	1001600	997680	736810	1047100	1356000	309240
3',4',7-Trihydroxyflavone	Flavonoids	Flavones	pmp000344	2	C15H10O5	2150-11-0	16063	8231.4	19108	73902	68988	49359	84080	92852	26254
Galangin (3,5,7-Trihydroxyflavone)	Flavonoids	Flavones	Lmyn006227	2	C15H10O5	548-83-4	212420	101310	287040	837770	780650	525800	1164300	1442100	318740
Genistein	Flavonoids	Isoflavones	mws0063	2	C15H10O5	446-72-0	10084	5569.5	7565.3	31181	31560	23628	32065	47158	11311
Wogonin (5,7-Dihydroxy-8-Methoxyflavone)	Flavonoids	Flavones	mws4160	2	C16H12O5	632-85-9	54471	43613	51761	115830	91428	91604	183510	135810	126170
Cajanin	Flavonoids	Isoflavones	Lmmp005689	2	C16H12O6	32884-36-9	14842	11494	15633	29439	26490	21447	24442	41099	19789
Chrysin-7-O-Glucuronide	Flavonoids	Flavones	Zmhp002776	2	C21H18O10	35775-49-6	1087000	1040000	1145300	2065900	2302600	1796100	2643000	2513600	2489800
Quercetin-3-O-xyloside (Reynoutrin)	Flavonoids	Flavonols	Lmdp003509	2	C20H18O11	549-32-6	12788	31661	23212	54317	72796	71798	126350	134750	89079
Baicalin	Flavonoids	Flavones	mws0052	2	C21H18O11	21967-41-9	502820	330240	346450	4295700	4821600	4617900	6667600	4507600	4680500
Apigenin-7-O-glucuronide	Flavonoids	Flavones	MWSHY0031	2	C21H18O11	29741-09-1	490420	354190	394730	4237000	4863900	4912600	6789900	4703400	4705400
Kaempferol-3-O-glucuronide	Flavonoids	Flavonols	Lmzn001894	2	C21H18O12	22688-78-4	5792000	5493600	5193600	18852000	21506000	20444000	19891000	23514000	20549000
Scutellarein-7-O-glucuronide (Scutellarin)	Flavonoids	Flavones	MWSHY0035	2	C21H18O12	27740-01-8	751690	1110600	1106300	2341800	2156500	1965000	2763100	3348700	3120700
Luteolin-7-O-glucuronide	Flavonoids	Flavones	mws4167	2	C21H18O12	29741-10-4	836310	1153300	1208500	2300400	2212700	2013200	3005300	3691100	3020900
Isohyperoside	Flavonoids	Flavonols	Lmdp003286	2	C21H20O12	35589-21-0	5841600	4776100	5083500	12053000	14745000	14985000	13339000	17257000	14641000
Isoquercitrin	Flavonoids	Flavones	MWSHY0046	2	C21H20O12	21637-25-2	5719500	5368000	5536300	12635000	14213000	14206000	12521000	15974000	14529000
Quercetin-5-O-β-D-glucoside	Flavonoids	Flavonols	Smgp004575	2	C21H20O12	-	5473100	5106200	5497500	12522000	14953000	14067000	13265000	16034000	13750000
Quercetin-3-O-galactoside (Hyperin)	Flavonoids	Flavonols	MWSHY0113	2	C21H20O12	482-36-0	5713800	5228100	5281400	11866000	14693000	14834000	12263000	15581000	15801000
Apigenin-7-O-(6''-acetyl)glucoside	Flavonoids	Flavones	pmp000581	2	C23H22O11	72741-92-5	6182.4	7402.4	7770.4	50923	43875	32855	80164	79287	22487
Diosmetin-7-O-glucuronide	Flavonoids	Flavanones	pmp000583	2	C22H20O12	35110-20-4	3090500	2620500	2937700	5595200	6420400	5403500	8050900	7258000	7013600
Herbacetin-3-O-glucuronide	Flavonoids	Flavonols	Lmqp003647	2	C21H18O13	-	2809200	5448400	6165300	13119000	8774900	8837200	15639000	17162000	13821000
Quercetin-4'-O-glucuronide	Flavonoids	Flavonols	Lmfn003760	2	C21H18O13	201463-36-7	110030	50008	58404	137760	136450	148020	151100	195030	175760
Delphinidin-3-O-glucuronide	Flavonoids	Anthocyanidins	Smpp001442	2	C23H27O11+	-	134880	132030	151590	462730	486370	510460	608360	539850	586960
Apigenin-7-O-(6''-malonyl)glucoside	Flavonoids	Flavones	pmp000585	2	C24H22O13	86546-87-4	47060	47918	42430	116270	110350	108510	251000	126560	139780
Kaempferol-3-O-(6''-p-Coumaroyl)glucoside (Tiliroside)	Flavonoids	Flavonols	mws1290	2	C30H26O13	20316-62-5	527840	497310	417980	1087900	929750	877360	1712500	1291100	1244700
Luteolin-7-O-(6''-caffeoyl)rhamnoside	Flavonoids	Flavones	Hmjn004446	2	C30H26O13	-	165200	166050	146370	288410	247170	216660	435130	335540	310340
Kaempferol-3-O-(6''-p-Coumaroyl)glucoside	Flavonoids	Flavones	Lmyp004635	2	C30H26O13	68170-52-5	107980	78712	79900	204860	253510	232240	257930	322090	272610
Biondnoid I	Flavonoids	Flavonols	Smgp006499	2	C30H26O13	142750-32-1	858970	723960	670760	2846000	2622600	2330800	3664100	3609400	2913900
Kaempferol-3-O-(6''-p-Coumaroyl)galactoside	Flavonoids	Flavonols	Lmyp004318	2	C30H26O13	-	943730	731320	669670	2826400	2622000	2190300	3602600	3379200	2963500
Poncirin (Isosakuranetin-7-O-neohesperidoside)	Flavonoids	Flavanones	mws0791	2	C28H34O14	14941-08-3	487720	453370	389240	1037000	939360	826990	1524500	1178300	1140200
Didymin (Isosakuranetin-7-O-rutinoside)	Flavonoids	Flavanones	Lmcn006192	2	C28H34O14	14259-47-3	180640	169780	162630	328080	292300	245630	496670	381800	361880
Quercetin-3-O-(6''-p-Coumaroyl)galactoside	Flavonoids	Flavonols	Lmyp004052	2	C30H26O14	-	1588600	1839200	2010000	5205700	5065700	5002700	6120300	5602900	5284200
Quercetin-3-O-(6''-p-Coumaroyl)glucoside	Flavonoids	Flavonols	Lmdp004267	2	C30H26O14	-	1611400	1783800	2071100	5149400	5115500	4935700	5842400	5676600	5246700
Apigenin-7-O-rutinoside-4'-O-glucuronide	Flavonoids	Flavones	Hmmp002474	2	C33H38O20	-	29084	28875	23884	189210	163320	124650	340720	273450	246610
Eriodictyol-5,3'-Di-O-rutinoside	Flavonoids	Flavanones	Hmmn002691	2	C39H52O24	-	3608.8	4261.6	2166.8	8244.1	8724.3	6025.3	7439.4	10859	13016
3,4,2',4',6'-Pentahydroxychalcone	Flavonoids	Chalcones	Lmsp004137	3	C15H12O6	73692-51-0	89826	57154	60023	18731	38636	50948	22853	16900	21723
Mearnsetin	Flavonoids	Flavones	Lmtp004722	3	C16H12O8	16805-10-0	191080	173500	149990	119060	68929	70700	87520	73745	62107
2-O-Galloyl-D-glucose*	Tannins	Tannin	Hmln000873	3	C13H16O10	-	1870900	1976300	1981500	1572000	1394000	1618900	677540	994370	916980
Nobiletin (5,6,7,8,3',4'-Hexamethoxyflavone)	Flavonoids	Flavones	MWSHY0018	3	C21H22O8	478-01-3	58749	73944	103830	25270	59070	29925	23215	30195	18589
Rosinidin-3-O-glucoside	Flavonoids	Anthocyanidins	pmb0545	3	C23H25O11+	-	83659	48051	55674	10256	14256	39468	16635	18484	9
Tricin-4'-methylether-3'-O-glucoside	Flavonoids	Flavonols	Lmyp004444	3	C22H22O12	-	216950	218710	209150	150570	142080	166430	53778	132650	111610
Okanin-4'-O-(6''-O-malonyl)glucoside	Flavonoids	Chalcones	Cmxp004324	3	C24H24O14	-	128080	138280	155590	64972	140560	106760	65749	67498	42499
Luteolin-6-C-(5''-glucuronyl)xyloside	Flavonoids	Flavonoid carbonoside	pmp000239	3	C26H26O16	-	45137	62118	53401	37589	32270	24339	24857	31597	8975.5
Naringenin chalcone	Flavonoids	Chalcones	pme2960	4	C15H12O5	73692-50-9	9487.5	5426.6	4459.3	33443	24740	24458	14784	12106	3350.4
Pinobanksin	Flavonoids	Flavanonols	mws0914	4	C15H12O5	548-82-3	5625.4	2529.1	2271.8	21801	21219	24218	7800.5	10044	10316
Dihydroquercetin(Taxifolin)	Flavonoids	Flavanonols	mws0044	4	C15H12O7	480-18-2	40898	30117	28826	183640	198960	198830	13551	18596	16742
(2R,3R)-8-Prenyl-7,4'-dihydroxy-5-methoxydihydroflavonol	Flavonoids	Flavonols	Wmkn003797	4	C21H22O6	-	22161	9	9	349560	497380	425500	52318	84054	91760
Formononetin-7-O-glycoside (Ononin)	Flavonoids	Isoflavones	MWSHY0179	4	C22H22O9	486-62-4	9	9	9	140960	154420	150610	32907	47089	37734
Maplexin C (2,3-Di-O-Galloyl-1,5-Anhydro-D-Glucitol)	Tannins	Tannin	Lmfn001344	4	C20H20O13	-	25712	28510	27612	37391	46816	43373	13069	15678	14047
Quercetin-3-O-rhamnosyl(1→2)arabinoside	Flavonoids	Flavonols	Hmcp001769	4	C26H28O15	-	9671.1	7659.9	14658	17788	31952	12442	12141	9559.2	8538.9
Luteolin-6-C-arabinoside-7-O-glucoside	Flavonoids	Flavonoid carbonoside	pmp000238	4	C26H28O15	-	18051	12493	29710	37572	45829	39482	10710	11259	15278
Quercetin-3,7-Di-O-rhamnoside	Flavonoids	Flavonols	Hmcp001829	4	C27H30O15	28638-13-3	9	9	9	13301	51802	16587	9	9	9
Quercetin-3-O-neohesperidoside	Flavonoids	Flavonols	Lmjp002461	4	C27H30O16	117611-67-3	150240	93662	102560	182570	634590	105370	56356	98864	38254
Hesperetin-7-O-neohesperidoside(Neohesperidin)	Flavonoids	Flavanones	pme0001	4	C28H34O15	13241-33-3	6569.1	9	6864.7	18904	24154	17242	9	10385	9
Isorhamnetin-3-O-neohesperidoside	Flavonoids	Flavonols	pme1540	4	C28H32O16	55033-90-4	9	9	9	92360	259000	101330	9	9	9
Luteolin-7-O-(6''-eudesmyl)glucoside	Flavonoids	Flavones	pmb3014	4	C31H30O15	-	9	9	9	24790	30359	37782	7243.7	9949.5	10622
Kaempferol-3-O-(6''-Acetyl)glucosyl-(1→3)-Galactoside	Flavonoids	Flavonols	Hmln001836	4	C29H32O17	-	38067	24189	25737	379050	201720	422590	57255	63045	69576
Luteolin-7-O-glucuronide-(2→1)-(2''-Feruloyl)glucuronide	Flavonoids	Flavones	Lmmp004269	4	C37H34O21	-	25900	23242	45934	111300	119370	73995	49282	76092	22927
Quercetin-3-O-(6''-feruloyl)glucoside-7-O-(6''-malonyl)glucoside	Flavonoids	Flavonols	Lmdp004638	4	C40H40O23	-	7822.7	7700	9974.2	38382	30530	24795	10889	9476.9	9330
Calycosin	Flavonoids	Isoflavones	pme3233	5	C16H12O5	20575-57-9	5908.4	8056.2	8997.3	9	9	4824.3	8042.8	6831.3	8640.4
1-O-Galloyl-rhamnose	Tannins	Tannin	Lmfp001509	5	C13H16O9	-	68092	66613	62892	9	9	9	99688	119140	103900
Catechin gallate	Flavonoids	Flavanols	MWSHY0177	5	C22H18O10	130405-40-2	33680	36961	35258	23397	8138.8	23406	31536	55621	36842
eriodictyol 7-O-β-D-glucopyranoside	Flavonoids	Flavanones	MWS20145	5	C21H22O11	-	143160	137910	147540	98051	100330	62757	178680	175240	177840
Catechin-(7,8-bc)-4β-(3,4-dihydroxyphenyl)-dihydro-2-(3H)-one	Flavonoids	Flavanols	pmn001415	5	C24H20O9	-	34031	50611	45750	24122	15427	17195	54037	41783	42077
6-C-MethylKaempferol-3-glucoside	Flavonoids	Flavones	Lmjp003655	5	C22H22O11	-	1553000	1358400	1458000	724840	881160	759530	1575600	1743400	1738300
Diosmetin-7-O-glucoside*	Flavonoids	Flavanones	Hmmp004965	5	C22H22O11	20126-59-4	1485800	1363800	1573500	733970	838840	732170	1480200	1682300	1634700
Diosmetin-7-O-galactoside*	Flavonoids	Flavanones	pmp000579	5	C22H22O11	-	1546000	1202000	1529500	704310	789060	731250	1607900	1849900	1599700
Yuanhuanin	Flavonoids	Flavones	Cmyp002064	5	C22H22O11	83133-14-6	858050	643670	707490	333600	233520	296430	694420	900720	766530
Hispidulin-7-O-Glucoside	Flavonoids	Flavones	Hmgp002189	5	C22H22O11	17680-84-1	1502300	1417200	1426500	774280	742330	688510	1525500	1974000	1740600
6-HydroxyLuteolin 5-glucoside	Flavonoids	Flavones	Hmcn001884	5	C21H20O12	-	109350	119920	109550	49136	54875	57964	119760	122150	137930
Kaempferol-3-O-(6''-acetyl)glucoside	Flavonoids	Flavonols	Lmmn003398	5	C23H22O12	-	29048	33265	34438	16191	26772	18116	73368	38209	51351
Mearnsetin-3-O-glucuronide	Flavonoids	Flavones	Lmtn002916	5	C22H20O14	-	14486	13790	11113	9	9	9	14343	14413	17101
Irilin D	Flavonoids	Isoflavones	pmp001166	6	C16H12O7	204590-67-0	433680	475040	754030	1004800	759880	663930	1236100	1211900	1090600
Altisin	Flavonoids	Flavones	Hmhp007382	6	C19H18O7	-	9	9	9	9	9	9	16465	38812	7078.4
Genistein-7-O-galactoside	Flavonoids	Isoflavones	Lmgp004731	6	C21H20O10	-	74644	66642	49411	131850	124360	96239	482250	268920	218870
Sophoricoside	Flavonoids	Isoflavones	MWSHY0063	6	C21H20O10	152-95-4	83645	64592	52621	121570	131840	133980	504360	195150	196930
Quercetin-3-O-arabinoside (Guaijaverin)	Flavonoids	Flavonols	mws4183	6	C20H18O11	22255-13-6	11867	10447	13663	12251	21147	15252	42439	37767	35541
Prunetin-4'-O-glucoside	Flavonoids	Isoflavones	HJN091	6	C22H22O10	154-36-9	16421	18486	20772	9	41576	43849	47814	32637	45434
Luteolin-4'-O-glucoside	Flavonoids	Flavones	Hmpp003270	6	C21H20O11	6920-38-3	6169400	9561300	9657200	14344000	9570300	8113800	25782000	18139000	16331000
Kaempferol-3-O-glucoside (Astragalin)	Flavonoids	Flavonols	MWSHY0136	6	C21H20O11	480-10-4	5347400	8092900	9743900	10889000	9271000	6024100	20988000	16592000	18484000
Luteolin-3'-O-glucoside	Flavonoids	Flavones	Lmlp003531	6	C21H20O11	5154-41-6	4846700	7149300	9728900	11954000	9450500	7073300	20967000	16432000	17248000
Quercetin-5-O-glucuronide	Flavonoids	Flavonols	Hmjp003123	6	C21H18O13	-	536900	1156100	1052000	3149200	1507600	1480500	4690700	4806000	3470000
Quercetin-3-O-glucuronide	Flavonoids	Flavonols	Lmmp003783	6	C21H18O13	-	103150	74537	72427	138770	144690	107240	252790	200090	230720
Cannabiscitrin	Flavonoids	Flavonols	Xmgp003697	6	C21H20O13	520-14-9	9	45807	106980	92793	139670	115290	266450	385380	268490
Myricetin-3-O-galactoside*	Flavonoids	Flavonols	Lmdp002969	6	C21H20O13	15648-86-9	80858	96590	45948	94566	163720	173620	354750	371220	299360
Myricetin-3-O-glucoside*	Flavonoids	Flavonols	Lmpp003465	6	C21H20O13	19833-12-6	75982	62195	66360	56462	76774	86179	319750	337060	276850
Kaempferol-3-O-(2''-O-acetyl)glucuronide	Flavonoids	Flavonols	pmn001642	6	C23H20O13	-	57368	37986	46177	85780	98426	87788	249300	195430	231430
Quercetin-3-O-(6''-acetyl)galactoside	Flavonoids	Flavonols	Hmln002199	6	C23H22O13	-	174640	176460	175530	163110	137220	145260	302760	315020	276080
Cyanidin-3-O-(6''-O-malonyl)glucoside	Flavonoids	Anthocyanidins	pmb0542	6	C24H23O14+	171828-62-9	364630	236740	306750	158810	127360	251020	523510	991640	353360
5,4'-Dihydroxy-3,6,7,3'-tetramethoxyflavone-4'-O-glucoside	Flavonoids	Flavones	Zmjp004610	6	C25H28O13	23279-19-8	14216	9	11867	19292	20473	20862	216330	277580	190020
Quercetin-3-O-(6''-malonyl)galactoside	Flavonoids	Flavonols	Hmln002189	6	C24H22O15	-	294700	270300	310550	253390	240910	331640	742360	765050	714370
Cyanidin-3-O-(3'',6''-O-dimalonyl)glucoside	Flavonoids	Anthocyanidins	pmb0557	6	C27H25O17+	171828-60-7	21935	12743	17725	29310	26036	19017	42404	58151	53148
Myricetin-3-O-(2''-galloyl-4''-acetyl)rhamnoside	Flavonoids	Flavonols	HJN039	6	C30H26O17	-	4382.4	3436.5	3643.7	4551	2973.9	3146.7	8015.4	7357.7	6544.9
Pinocembrin (Dihydrochrysin)	Flavonoids	Flavanones	MWSHY0124	7	C15H12O4	480-39-7	1711800	1812300	1746600	8326000	4995500	4899900	4894900	3252900	3385500
Naringenin (5,7,4'-Trihydroxyflavanone)	Flavonoids	Flavanones	pme0376	7	C15H12O5	480-41-1	8428.8	6171.8	8976.7	40805	27460	22775	22961	24888	8280
2'-Hydroxygenistein	Flavonoids	Isoflavones	Lmmp004504	7	C15H10O6	1156-78-1	195320	90077	268020	1029100	1090000	798310	659430	1052000	262250
IsoScutellarein	Flavonoids	Flavones	Hmbp002730	7	C15H10O6	41440-05-5	172310	82291	224450	821940	847760	671460	537090	868570	200470
Luteolin (5,7,3',4'-Tetrahydroxyflavone)	Flavonoids	Flavones	MWS20143	7	C15H10O6	491-70-3	216110	89529	278440	1007400	1114500	808780	619440	1077900	279260
Kaempferol-3-O-arabinoside	Flavonoids	Flavonols	Lmbp003668	7	C20H18O10	-	14467	21928	20531	83950	85462	83060	75320	33081	52436
Isosalipurposide (Phlorizin Chalcone)	Flavonoids	Chalcones	Lmlp006175	7	C21H22O10	4547-85-7	429290	302640	315380	755290	1015900	923360	1114100	662610	607620
Naringenin-4'-O-glucoside	Flavonoids	Flavanones	HJN087	7	C21H22O10	-	134050	99226	103880	355820	374470	405080	346560	163890	189540
Trifolirhizin (Maackiain-3-O-glucoside)	Flavonoids	Isoflavones	mws1172	7	C22H22O10	6807-83-6	42175	31795	33166	85160	95519	72420	68824	63514	51428
8-Methoxykaempferol-7-O-rhamnoside	Flavonoids	Flavonols	Lmpn006208	7	C22H22O11	-	9	9	9	49881	44374	36571	37926	32681	16452
Quercetin-7-O-glucoside	Flavonoids	Flavonols	mws1329	7	C21H20O12	491-50-9	310480	359840	309140	930990	1047300	1042900	971700	939960	843300
Cyanidin-3-O-(6''-O-acetyl)glucoside	Flavonoids	Anthocyanidins	Lmpp003059	7	C23H23O12+	-	9955.2	10633	14179	42089	35581	23997	20279	39036	36349
Kaempferol-3-O-glucoside-7-O-rhamnoside	Flavonoids	Flavonols	Lmsp004670	7	C27H30O15	-	795450	495900	744410	3529800	2607100	2956400	2552500	2356100	639080
Kaempferol-3-O-neohesperidoside	Flavonoids	Flavonols	Lmjp002867	7	C27H30O15	32602-81-6	718210	566730	811990	3092500	1701000	2428600	2784800	2161800	788640
Kaempferol-3-O-glucorhamnoside	Flavonoids	Flavonols	MWSslk254	7	C27H30O15	40437-72-7	9	9	9	3542500	2653200	3231500	2659900	1744900	693760
Luteolin-7-O-neohesperidoside (Lonicerin)	Flavonoids	Flavones	MWSHY0080	7	C27H30O15	25694-72-8	9	9	9	3053700	2570600	1709800	2822600	1874900	588280
Cyanidin-3-O-(6''-O-p-Coumaroyl)glucoside	Flavonoids	Anthocyanidins	Lmpp003789	7	C30H27O13+	-	543260	592010	720240	2518200	1553100	1774200	1620700	1716200	466880
Apigenin-7-O-(2''-O-apiosyl)(6''-Malonyl)glucoside	Flavonoids	Flavones	Hmqp003435	7	C29H30O17	-	9	9	9	20188	25283	18607	17608	18389	5419.3
Quercetin-7-O-(2''-malonyl)glucosyl-5-O-glucoside	Flavonoids	Flavonols	Lmmp002995	7	C30H32O20	-	13937	14303	22416	73623	94748	69768	50660	63871	45609
Isorhamnetin-3-O-(6''-malonylglucoside)-7-O-glucoside	Flavonoids	Flavonols	Hmcp001658	7	C31H34O20	-	32257	42447	28417	70730	62532	100940	52703	80496	45710
Isovitexin-2''-O-(6'''-p-coumaroyl)glucoside	Flavonoids	Flavonoid carbonoside	Zmhp003322	7	C36H36O17	-	10456	41638	27427	128920	103560	74126	100460	81440	54193
Luteolin-7-O-(6'''-malonyl)sophoroside-5-O-arabinoside	Flavonoids	Flavones	Hmqp003066	7	C35H40O18	-	10048	5223	15147	48936	57888	38107	46810	39642	13388
Gallocatechin	Flavonoids	Flavanols	mws0049	8	C15H14O7	970-73-0	144920	161650	139390	39996	54235	49134	109070	129420	92710
Isobavachalcone D	Flavonoids	Chalcones	pmp000804	8	C19H20O4	-	15321	16864	15853	3930.7	9	9	11045	6242.3	8389.8
Isobavachalcone B	Flavonoids	Chalcones	pmp000802	8	C19H20O4	-	17170	16573	14074	9	4095.5	9	11378	9271.5	6202.1
Isobavachalcone A	Flavonoids	Chalcones	pmp000801	8	C19H20O4	-	28535	33985	29944	7075.2	10025	10701	22166	19838	17691
Apigenin-6-C-glucoside (Isovitexin)	Flavonoids	Flavonoid carbonoside	MWSHY0008	8	C21H20O10	38953-85-4	285320	281780	288940	131340	111290	130270	233130	267030	219080
Genistein-8-C-glucoside	Flavonoids	Isoflavones	pmp000413	8	C21H20O10	66026-80-0	302590	349990	347840	156650	140810	121660	269370	284500	275310
Apigenin-8-C-Glucoside (Vitexin)	Flavonoids	Flavonoid carbonoside	MWSHY0181	8	C21H20O10	3681-93-4	301310	357870	265280	129140	139870	127350	207700	304080	249870
Quercetin-3-O-rhamnoside(Quercitrin)	Flavonoids	Flavonols	mws0045	8	C21H20O11	522-12-3	5437.3	15882	9	9	9	9	3889.7	8402.5	5240.2
Kaempferol-3-O-galactoside (Trifolin)*	Flavonoids	Flavonols	mws0913	8	C21H20O11	23627-87-4	262920	363780	363820	142040	158810	182470	366200	308970	252220
Kaempferol-7-O-glucoside*	Flavonoids	Flavonols	mws0089	8	C21H20O11	16290-07-6	257630	382930	371280	171130	148300	167890	360930	279360	226460
Chrysoeriol-7-O-(6''-malonyl)glucoside	Flavonoids	Flavones	pmb0608	8	C25H24O14	-	390790	693510	490050	73289	39544	33988	325740	288570	231050
Kaempferol-3-O-sambubioside	Flavonoids	Flavonols	HJAP148	8	C26H28O15	27661-51-4	77556	101310	88521	26429	36683	39451	63457	59863	54393
