# Supplementary material for: Integrated metabolomic and transcriptomic analyses reveal molecular response of anthocyanins biosynthesis in perilla to light intensity
Source: Front Plant Sci. 2022 Sep 23;13:976449. doi: 10.3389/fpls.2022.976449 (PMC9540795; doi:10.3389/fpls.2022.976449)
Supplement: Supplementary file 4 [file Table_4.XLSX]

## Sheet: Sheet2
Enzyme	Gene ID in the Manuscript	Gene ID in the Reference Genome	WL-1	WL-2	WL-3	ML12h-1	ML12h-2	ML12h-3	ML16d-1	ML16d-2	ML16d-3	RL-1	RL-2	RL-3
4CL1	chr01_17263218_17271414	KAH6817501.1	4.15	5.41	8.25	1.83	1.36	1.64	4.59	4.93	3.89	4.81	2.84	4.25
4CL10	chr07_26965567_26966038	KAH6764484.1	2.55	2.08	1.62	2.56	0	1.07	1.21	2.93	1.25	1.12	2	0.41
4CL11	chr08_30786153_30789485	KAH6760898.1	36.76	26.92	22.77	108.06	64.88	60.69	39.38	41.41	51.2	19.97	29.68	40.77
4CL12	chr09_06992367_06996282	chr09_06992367_06996282	0.32	0	0	0	0	0	0.09	0	0	0	0.08	0.16
4CL13	chr09_07049004_07051214	KAH6758349.1	0	0	0	0	0	0	0	0	0	0	0	0
4CL14	chr09_24705554_24709442	KAH6758634.1	23.53	19.82	24.07	11.33	17.46	16.76	7.05	8.54	8.16	17.58	21.62	10.02
4CL15	chr11_44539549_44543012	KAH6814018.1	10.96	11.17	16.27	17.49	16.42	19.76	15.76	15.52	14.7	10.03	13.88	11.19
4CL16	chr12_14116149_14119656	KAH6811087.1	5.77	9.13	9.92	8.95	6.6	9.04	10.25	11.75	9.95	7.68	7.14	7.14
4CL17	chr13_35074609_35078839	KAH6809757.1	111.88	94.57	97.79	215.17	234.53	245.16	73.92	109.42	166.57	55.28	66.73	21.23
4CL18	chr14_00098187_00100906	KAH6806810.1	0	0.13	0.16	0	0.31	0	0.08	0	0	0	0	0.03
4CL19	chr16_40987223_40990562	KAH6804418.1	39.34	32.42	28.37	99.73	64.75	64.35	43.2	32.37	47.49	27.49	35.1	49.33
4CL2	chr01_56504051_56512069	KAH6818581.1	4.36	8.18	6.54	1.65	1.27	2.05	6.63	8.03	9.54	4.73	4.21	4.76
4CL20	chr18_00119677_00122365	chr18_00119677_00122365	0	0	0	0	0	0	0	0	0	0	0	0
4CL3	chr01_74397645_74402146	KAH6819535.1	10.86	4.9	8.53	2.95	2.87	2.49	3.03	3.74	4.5	8.11	9.97	6.91
4CL4	chr03_09716816_09723634	KAH6781505.1	0	0.07	0	0	0	0	0.12	0	0	0.09	0	0
4CL5	chr03_09782457_09784449	KAH6781506.1	0	0	0	0	0	0	0	0	0	0	0	0
4CL6	chr03_40003797_40009862	KAH6781944.1	23.26	11.48	16.12	9.11	18.2	11.88	6.63	7.65	7.76	18.41	17.83	11.1
4CL7	chr03_72464232_72464657	KAH6782792.1	276.91	70.37	71.97	277.44	282.27	466.99	125.21	91.41	99.17	44.29	32.83	17.56
4CL8	chr04_32932431_32932691	KAH6777484.1	0.65	0	0	0	1.08	0.41	0	0	0	0	0	0
4CL9	chr05_19273267_19277761	KAH6771967.1	28.52	12.41	16.7	7.69	11.75	11.34	5.36	6.64	7.32	17.43	17.92	14.28
5-GT1	chr04_59201607_59202989	KAH6778185.1	16.8	30.34	52.4	81.47	64.32	76.69	42.39	44.98	40.42	20.3	6.51	3.75
5-GT10	chr13_09545741_09547131	chr13_09545741_09547131	0	0	0	0	0	0	0	0	0	0	0	0
5-GT2	chr04_59249125_59250567	KAH6778186.1	9.29	11.71	16	20.23	18.32	27.92	5.4	8.12	7.61	8.3	3.45	3.97
5-GT3	chr04_59279665_59281032	KAH6778188.1	0	0	0	0	0	0	0	0	0	0	0	0
5-GT4	chr06_08535528_08536892	KAH6768351.1	11.83	14.41	14.53	15.41	13.43	14.33	18.71	12.81	9.11	17.46	23.75	24.32
5-GT5	chr06_08582050_08583435	chr06_08582050_08583435	23.42	55.04	99.21	96.9	66.77	53.32	73.07	88.58	75.86	30.67	7.31	8.11
5-GT6	chr10_53063951_53065342	KAH6816249.1	0.12	0	0	0	0	0	0	0	0.04	0	0	0
5-GT7	chr10_53154617_53156026	KAH6816255.1	72.88	128.68	115.1	38.91	36.19	37.25	329.64	159.79	160.24	83.9	78.66	74.26
5-GT8	chr10_60866763_60868169	chr10_60866763_60868169	0	0.07	0.23	0	0	0.04	0	0.08	0	0	0	0.04
5-GT9	chr13_09482098_09483486	chr13_09482098_09483486	37.82	44.11	37.15	14.93	21.57	35.18	191.57	92.39	77.15	27.54	31.48	18.75
ACT1	chr01_65648495_65653146	KAH6818994.1	7.46	6.23	6.21	13.33	9.28	13.22	9.21	9.59	10.49	4.69	4.96	7.04
ACT10	chr14_16799497_16802364	KAH6807645.1	1.25	2.39	3.87	3.03	2.83	5.05	10.07	7.83	6.74	3.46	2.12	2.22
ACT11	chr18_17005597_17007996	KAH6799037.1	0.14	0	0	0	0	0	0.29	0.04	0.24	0	0	0
ACT12	chr18_29657522_29665670	KAH6798311.1	4.69	5.18	4.38	3.27	4.23	4.62	5.22	4.23	3.77	8.04	6.33	4.12
ACT2	chr03_01147158_01150992	KAH6781324.1	266.27	181.67	206.31	152.52	104.43	135.02	142.68	119.44	135.48	138.03	139.3	113.01
ACT3	chr03_68923333_68924949	KAH6782585.1	3.7	2.78	2.62	4.87	4.62	3.23	2.52	2.18	3.11	4.26	4.34	3.11
ACT4	chr05_31077962_31082642	KAH6772597.1	6.95	5.74	4.01	9.44	4.99	7.16	7.12	6.86	6.46	5.11	8.4	5.09
ACT5	chr05_59253173_59254413	KAH6774338.1	0	0	0	0	0	0	0	0	0	0	0	0.18
ACT6	chr07_03900314_03905501	KAH6763722.1	424.17	238.29	425.55	225.89	440.45	382.83	502.08	599.34	677.46	689.82	1055.06	234.67
ACT7	chr09_57181165_57182781	KAH6759148.1	6.34	3.46	1.98	2.37	2.27	2.33	1.54	1.39	2.37	3.23	4.71	3.95
ACT8	chr10_62870344_62874743	KAH6816789.1	30.16	24.25	24.89	27.79	19.69	21.25	31.5	31	32.79	20.77	22.08	22.05
ACT9	chr14_16705260_16708290	KAH6807643.1	0	0	0	0	0	0	0	0	0	0	0	0
ANS	chr14_14905257_14906970	KAH6807569.1	145.77	374.76	604.13	1018.93	1154.88	931.67	603.09	596.8	642.53	156.74	49.99	50.88
AP2-1	chr11_55538518_55541343	KAH6814595.1	29.97	14.92	12.85	45.02	47.73	47.66	11.01	11.21	12.18	31.23	29.8	25.71
AP2-2	chr12_03408721_03411597	KAH6810440.1	28.23	15.03	13.81	36.13	45.86	34.78	6.67	6.39	8.48	30.69	24.3	24.15
AP2-3	chr16_14258200_14261353	KAH6803992.1	49.24	35.21	40.54	19.44	18.83	20.73	11.83	14.93	11.36	40.16	54.9	40.2
ARF	chr11_55878184_55884783	KAH6814618.1	12.38	13.54	16.13	10.12	8.83	11.78	8.14	6.37	7.82	16.8	17.25	19.29
ARF	chr12_03068211_03074837	KAH6810414.1	13.78	16.26	19.55	11.84	14	12.86	9.27	7.54	7.94	19.3	16.85	21.44
ARR-B	chr13_01192129_01195013	KAH6808647.1	14.21	13.19	12.82	29.02	29.22	19.94	6.21	8.06	7.22	18.57	17.75	21.9
B3	chr15_42650353_42653650	KAH6806147.1	21.79	27.95	21.81	12.79	17.71	12.44	11.81	10.6	8.51	22.65	18.9	24.74
bHLH1	chr01_65614898_65619139	KAH6818992.1	39.18	35.92	34.69	18.16	13.96	13.22	8.43	8.61	9.56	24.04	24.14	33.13
bHLH10	chr05_61271851_61272725	KAH6774511.1	3.09	14.79	19.85	0.53	0	0.2	5.51	8.53	12.04	24.03	10.48	11.27
bHLH11	chr05_61330545_61331443	KAH6774515.1	25.96	22.65	11.94	29.92	30.52	17.87	17.89	26.48	35.71	10	15.58	14.36
bHLH12	chr10_36858100_36858763	KAH6815719.1	7.35	27.38	13.33	0	0	1.93	5.01	3.83	3.61	10.62	6.15	9.2
bHLH13	chr12_18359900_18362419	KAH6811320.1	7.15	17.62	15.33	10.46	9.44	13.6	24.13	27.72	18.05	9.52	11.92	11.8
bHLH14	chr13_24746966_24747645	KAH6809481.1	11.63	34.13	26.89	0.26	0.76	0.77	3.71	4.41	3.97	23.31	15.56	12.13
bHLH15	chr13_47034533_47039233	KAH6809971.1	10.58	7.08	8.82	4.44	4.07	3.63	4.02	5.6	5.21	4.82	7.82	11.13
bHLH16	chr16_12427150_12429807	KAH6803925.1	0	0	0.19	0	0.34	0	1.41	1.19	0.73	0	0.21	0.32
bHLH17	chr20_13373324_13375533	KAH6785226.1	217.19	129.51	99	31.8	43.74	29.37	40.32	30.96	49.07	112.47	171.32	151.02
bHLH2	chr02_19898555_19900728	chr02_19898555_19900728	267.52	155.26	127.64	73.22	80.5	66.68	74.74	52.24	92.95	175.84	247.38	213.53
bHLH3	chr02_29550167_29552676	KAH6789028.1	13.27	14.59	13.51	24.03	21.62	20.25	20.27	18.33	15.11	10.52	11.03	7.47
bHLH4	chr02_36192538_36194524	chr02_36192538_36194524	15.83	46.62	42	2.87	1.09	3.5	7.07	4.39	4.46	64.19	61.2	61.78
bHLH5	chr02_43319950_43322339	KAH6789700.1	24.19	24.66	22.61	50.93	65.18	51.33	11.21	11.58	10.7	21.57	33.16	26.46
bHLH6	chr02_71055498_71056366	KAH6791141.1	8.67	40.76	52.23	0	0.26	0.59	13.88	13.57	9.12	29.87	22.52	33.23
bHLH7	chr03_17172681_17176219	KAH6781657.1	142.52	181.36	143.58	66.9	51.45	46.39	20.9	16.74	20.58	131.14	119.88	127.79
bHLH8	chr03_55578396_55581222	KAH6782222.1	4.4	5.03	6.57	1.32	1.34	1.87	4.08	3.59	3.21	4.11	4.85	5.01
bHLH9	chr05_31125965_31129925	chr05_31125965_31129925	23.27	25.33	20.28	10.82	6.75	6.59	5.76	7.79	7.46	17.04	18.62	25.46
BZ1-1	chr01_16993634_16995052	KAH6817491.1	13.09	36.59	60.33	44.93	35.77	35.63	41.32	48.56	48.44	34.4	7.57	10.15
BZ1-2	chr01_56154620_56156047	KAH6818574.1	33.11	69.64	118.86	93.14	67.97	75.91	104.63	108.38	105.77	39.29	8.41	9.46
bZIP1	chr02_68525641_68529725	KAH6790955.1	17.1	12.04	16.16	16.39	19.35	15.57	7.85	8.28	11.85	33.03	23.33	13.41
bZIP2	chr02_34366593_34369459	KAH6788283.1	50.38	23.22	20.79	106.13	114.92	99.69	77.79	67.21	78.14	34.98	15.96	13.2
bZIP3	chr05_57300436_57310271	KAH6774160.1	7.66	13.54	11.87	7.49	3.31	5.68	4.14	5.12	5.5	17.6	9.21	10.51
bZIP4	chr02_21057855_21059759	KAH6788714.1	5.01	21.31	20.44	2.76	0.83	3.6	7.14	5.78	6.86	20.86	14.46	22.43
bZIP5	chr09_49632483_49636253	chr09_49632483_49636253	35.01	9.13	13.92	50.36	25.06	18.17	35.76	35.88	41.05	27.05	15.99	10.25
bZIP6	chr20_36799720_36802620	KAH6784998.1	64.1	30.86	22.36	122.2	160.26	139.51	89.97	63.24	94.19	41.93	19.25	20.65
C2H2-1	chr03_00653111_00655099	KAH6781295.1	17.35	18.04	21.7	9.34	9.71	7.22	10.74	11.51	13.24	22.86	31.2	24.64
C2H2-2	chr09_00557136_00559149	KAH6758206.1	27.89	31.12	29.85	13.31	12.36	11.63	16.67	18.63	19.33	28.98	39.9	42.7
C2H2-3	chr11_45761842_45763591	KAH6814059.1	55.72	56.42	44.15	32.39	20.61	16.63	23.47	19.36	25.23	49.56	63.48	72.75
C2H2-4	chr12_29092014_29092703	KAH6811789.1	344.77	344.47	280.67	44.55	85.81	56.37	32.44	31.79	61.23	253.49	268.91	248.04
C4H1	chr11_49022736_49024689	KAH6814193.1	41.7	44.49	44.99	40.89	33.34	33.71	28.69	42.18	41.7	83.74	54.85	16.65
C4H2	chr11_53640846_53644103	KAH6814469.1	238.31	256.39	307.19	307.03	246.18	249.26	159.27	203.36	231.28	240.93	306.93	137.2
C4H3	chr11_53661454_53663211	KAH6814470.1	0	0	0	0	0	0	0	0	0	0.19	0	0.04
C4H4	chr12_05233926_05235663	KAH6810573.1	0	0	0	0	0	0	0	0	0	0	0	0
C4H5	chr12_05252856_05255915	KAH6810574.1	282.93	293.89	385.87	373.06	300.14	282.19	150.33	208.09	218.47	224.13	263.8	110.95
C4H6	chr12_09750325_09752237	KAH6810869.1	137.13	188.49	231.91	295.84	211.27	197.77	188.48	246.04	254.99	194.09	118.31	38.91
C4H7	chr14_04216596_04220594	KAH6807068.1	0	0	0	0	0	0	0	0	0	0	0	0
C4H8	chr18_04549419_04552451	chr18_04549419_04552451	0	0	0.08	0	0	0.47	0	0.17	0	0	0	0
CHI1	chr02_21011344_21012126	chr02_21011344_21012126	138.37	273.65	432.22	651.73	507	478.02	560.85	617	555.32	141.14	51.74	44.73
CHI2	chr12_15237248_15238043	KAH6811133.1	97.51	252.04	378.37	472.96	401.23	371.83	515.36	540.79	548.39	105.47	42.65	51.85
CHI3	chr17_23128673_23139783	KAH6802213.1	0	0	0	0	0	0	0	0	0	0	0	0
CHS1	chr04_57626423_57628922	KAH6778132.1	0.81	0.81	1.45	0.69	0	0.78	1.41	0.78	0.56	2.1	1.33	0.33
CHS10	chr12_56135914_56138831	KAH6812484.1	1.78	1.73	2.27	0.06	0	0.09	0.32	0.23	0.18	1.46	0	0.43
CHS11	chr13_12935139_12936756	chr13_12935139_12936756	0	0	0.06	0	0	0	1.76	1.78	1.03	0	0	0
CHS12	chr13_12978082_12979718	KAH6809137.1	296.71	605.18	966.73	1012.65	1328.83	1352.89	757.63	819.04	844.44	209.46	59.46	68.89
CHS13	chr13_13092145_13093688	KAH6809138.1	2.96	9.83	17.05	2.18	1.55	1.96	14.1	12.67	8.18	8.72	2.04	8.78
CHS2	chr05_06000271_06002358	KAH6771759.1	0	0	0	0	0	0	0	0	0	0	0	0
CHS3	chr06_10410381_10412844	KAH6768390.1	0.66	0.36	0.11	0.82	1.45	0.42	0.31	0.46	0.17	0	0.73	0.89
CHS4	chr06_10467063_10469635	KAH6768391.1	0.07	0.09	0	2.53	0.49	0.56	1.68	0.55	0.43	0.89	0.51	0.89
CHS5	chr06_10538967_10549223	KAH6768392.1	4.98	5.53	5.23	5.14	4.02	5.17	7.35	8.15	7.03	5.16	3.74	5.87
CHS6	chr10_49386343_49387907	KAH6816148.1	0	0.35	0.65	0	0	0	2.78	5.29	5.86	1.61	0	0.54
CHS7	chr10_49444901_49446550	KAH6816149.1	396.37	865.43	1358.38	1574.76	1423.23	1473.36	881.86	956.86	956.37	276.27	76.41	78.5
CHS8	chr10_49641819_49643443	KAH6816151.1	0	0	0	0	0	0	0	0.63	0.04	0	0	0
CHS9	chr11_06078930_06081821	KAH6812845.1	17.4	19.72	34.06	3.46	2.21	4.5	8.52	9.73	7.8	15.41	7.51	8.08
CO-like1	chr01_70309462_70310661	KAH6819268.1	46.56	62.73	68.28	28.82	22.99	20.72	47.34	41.69	42.96	85.52	74.38	68.12
CO-like2	chr02_68323701_68324985	KAH6790935.1	243.39	205.39	236.61	70.66	42.26	55.54	155.73	155.95	153.72	192.67	199.55	212.74
CO-like3	chr05_26052448_26053646	KAH6772280.1	50.71	38.93	47.42	32.8	26.61	27.42	46.74	39.61	36.29	68.87	62.46	63.15
CO-like4	chr05_58895005_58896112	KAH6774291.1	246.48	191.68	198.53	90.61	54.2	58.94	119.18	105.9	133.21	134.28	126.27	144.09
CO-like5	chr08_26372934_26374043	KAH6760749.1	1092.17	1055.67	1096.58	239.77	148.54	125.21	450.54	442.12	453.3	658.03	756.14	644.59
CO-like6	chr15_48081519_48082713	KAH6806459.1	145.75	169.87	169.68	100.5	33.04	24.45	53.43	58.07	52.77	67.96	61.23	60.52
CO-like7	chr16_45210022_45211131	KAH6804525.1	1052.64	914.36	983.41	244.64	133.33	152.9	387.77	356.62	305.42	573.45	561.83	504.99
CO-like8	chr17_46438831_46440037	KAH6803067.1	165.82	191.16	192.21	115.15	38.45	31.76	70.54	75.84	66.22	52.75	52	49.83
DFR	chr02_75701765_75703625	KAH6791501.1	50.34	133.26	181.98	303.58	283.02	240.34	222.84	228.25	236.83	47.3	9.93	14.26
DFR2	chr12_00247978_00249865	KAH6810177.1	47.48	127.8	170.23	254.38	383.01	201.21	122.49	120.37	127.08	40.96	12.19	12.03
Dof1	chr02_71430624_71433362	KAH6791159.1	4.11	5.17	3.48	85.06	71.72	59.08	36.99	46.65	49.37	10.5	6.89	7.52
Dof2	chr05_61587115_61589903	KAH6774531.1	5.71	8.15	6.88	82.12	64.9	65.02	31.07	36.64	45.05	14.97	12.77	8.87
Dof3	chr09_10572291_10574571	KAH6758444.1	40.54	34.53	43.63	10.39	12.38	12.36	14.73	13.75	15.99	37.25	38.6	32.93
ERF1	chr06_01270323_01271534	KAH6768045.1	67.91	60.87	59.14	58.95	92.42	94.04	37.47	37.6	42.13	74.67	49.41	55.44
ERF10	chr20_07689102_07689572	KAH6785115.1	29.56	30.88	32.13	27.17	17.66	10.18	13.04	12.61	9.84	31.17	24.46	34.54
ERF11	chr20_26594924_26595313	KAH6785674.1	30.44	22.94	21.24	17.73	50.6	77.76	32.13	26.06	52.03	20.97	19.37	8.12
ERF2	chr07_12797413_12798663	KAH6764011.1	30.66	28.06	31.39	4.94	6.65	11.63	6.81	8.51	13.4	48.34	42.02	37.31
ERF3	chr09_48863891_48864364	KAH6758931.1	26.13	12.58	10.73	28.71	41.19	42.5	10.91	9.48	10.62	31.66	31.09	29.02
ERF4	chr09_51790206_51791189	KAH6759007.1	108.25	64.76	77.76	27.06	41.69	35.53	48.15	44.52	52.97	113.68	93.44	65.52
ERF5	chr10_61708524_61710129	KAH6816692.1	70.34	52.4	41.9	40.19	29.72	41.9	22.13	19.05	13.03	79.89	46.89	54.76
ERF6	chr15_22047567_22048256	KAH6805382.1	22.65	25.1	20.99	9.38	10.22	9.76	10.23	9.77	12.11	35.47	36.42	30.38
ERF7	chr16_39243544_39244422	chr16_39243544_39244422	21.96	17.44	23.6	15.23	7.54	12.69	8.58	4.69	7.05	18.68	24.44	19.32
ERF8	chr17_11669729_11670688	KAH6801877.1	11.57	13.84	19.3	7.12	9.1	11	7.79	11.31	8.65	18.58	19.2	26.39
ERF9	chr17_18641044_18641712	KAH6802106.1	21.45	26.51	27.59	8.57	12.64	9.98	19.55	14.07	10.84	41.97	35.4	32.97
F3H1	chr03_71073957_71080013	KAH6782693.1	0	0	0	0	0.24	0	0	0	0.06	0	0	0.06
F3H2	chr03_71083080_71084794	KAH6782694.1	1.01	0.62	0	0.58	0.93	0.14	0.4	0.07	1	2.46	0.85	0.72
F3H3	chr03_71092351_71094248	KAH6782695.1	2.63	3.02	2.89	7.01	3.33	4.98	2.58	1.6	2.33	2.48	4.08	2.26
F3H4	chr09_59190031_59194526	KAH6759239.1	1.25	3.48	7.64	6.13	3.73	6.43	7.4	7.35	6.8	5.66	2.17	3.57
F3H5	chr09_59204182_59206173	chr09_59204182_59206173	4.09	1.6	2.06	7.12	7.22	8.67	1.92	1.59	2.36	1.79	1.64	1.52
F3H6	chr03_15950899_15953626	KAH6781642.1	45.65	115.96	178.73	175.04	172.7	101.92	122.23	117.27	105.24	53.09	11.87	11.36
F3H7	chr09_11905187_11907579	KAH6758465.1	47.6	108.46	178.47	193.13	223.42	112.36	129.42	131.79	122.91	58.01	15.41	12.36
F3H8	chr14_19229292_19233385	KAH6807752.1	5.55	1.82	2.18	4.3	4.9	2.93	2.12	0.88	2.28	3.63	3.2	4.62
F3H9	chr18_18947478_18951751	KAH6799100.1	0.39	2.31	2.11	2.23	4.55	5.36	4.81	5.92	5.41	5.43	1.62	1.19
F6H1	chr08_25738211_25739830	KAH6760727.1	0	0	0	0	0	0	0	0	0	0	0	0
F6H2	chr08_25907806_25909409	KAH6760728.1	0	0	0	0.14	0.46	0	0	0	0	0	0	0
F6H3	chr16_45820627_45822230	KAH6804545.1	0.06	0	0	3.61	3.47	0	0	0	0.28	0	0.06	0
FNSⅡ1	chr11_07182367_07183978	KAH6812869.1	0	0.27	1.02	0.19	0.28	0.04	0.4	0	0.66	0.25	0.7	0.36
FNSⅡ10	chr12_54707118_54708755	KAH6812454.1	0	0	0	0	0.05	0	0	0	0	0	0	0
FNSⅡ11	chr12_54709281_54710986	KAH6812455.1	0	0	0	0	0.09	0	0	0	0	0	0	0
FNSⅡ12	chr12_54771387_54773009	KAH6812460.1	0.11	0.07	0	0.24	0	0.07	0.16	0.03	0.23	0.21	0.07	0
FNSⅡ13	chr12_54780875_54782779	KAH6812461.1	0	0	0	0	0	0	0	0	0	0	0	0
FNSⅡ2	chr11_07227973_07229652	KAH6812872.1	0	0.07	0	0	0	0	0	0	0	0	0	0
FNSⅡ3	chr11_07230949_07232586	KAH6812873.1	0	0	0	0	0	0	0	0	0	0	0	0
FNSⅡ4	chr11_08099645_08101290	KAH6812896.1	0	0.27	0.17	0.09	0	0.27	0.08	0	0.13	0.08	0	0.07
FNSⅡ5	chr11_47065234_47067599	KAH6814105.1	18.17	63	79.49	110.88	82.82	84.85	75.73	99.26	77.18	49.33	19.1	21.89
FNSⅡ6	chr12_11627007_11628679	KAH6810979.1	11.24	11.79	14.65	6.31	12.09	10.79	17.57	31.49	14.87	9.45	1.72	1.64
FNSⅡ7	chr12_11654507_11657120	KAH6810980.1	31.18	77.26	114.66	118.73	93.02	93.33	99.6	109.96	97.43	42.43	14.81	18.37
FNSⅡ8	chr12_54063093_54064319	KAH6812433.1	0	0	0	0	0	0	0	0	0	0	0	0
FNSⅡ9	chr12_54065554_54066689	KAH6812435.1	0	0	0	0	0	0	0	0	0	0	0	0
G2-like1	chr02_26272757_26275563	KAH6788902.1	25.45	28.79	38.92	4.41	3.75	6.09	7.13	6.55	8.41	35	51.86	52.84
G2-like2	chr05_31877390_31879173	KAH6772641.1	39.98	20.45	23.15	86.17	35.08	45.64	40	45.42	34.11	16.43	23.73	20.36
G2-like3	chr20_22211309_22214078	KAH6785519.1	13.65	16.99	29.29	3.3	2.86	4.28	4.94	9.33	6.74	25.3	33.22	36.58
GATA1	chr10_48774209_48775839	KAH6816138.1	151.47	156.96	148.5	32.95	50.7	40.86	39.56	34.29	43.42	134.62	125.31	148.01
GATA2	chr13_13618311_13619793	KAH6809147.1	94.28	66.79	68.48	27.16	41.14	28.39	22.04	19.68	22.84	79.63	82.41	104.96
GATA3	chr15_01723256_01724962	KAH6804899.1	131.71	193.72	191.11	211.61	354.82	205.71	81.93	87.64	143.31	221.88	261.94	224.17
GATA4	chr18_48664189_48664875	KAH6799751.1	13.33	21.54	19.02	4.14	3.97	10.33	16.18	15.05	21.64	22.89	17.13	24.29
GRAS1	chr07_63896678_63898231	KAH6765341.1	15.34	21.65	29.26	8.33	5.99	5.86	18.75	15.49	16.01	24.16	21.45	25.19
GRAS2	chr07_24196858_24198432	KAH6764416.1	16.76	16.74	12.34	32.45	50.44	41.01	27.92	26.59	44.44	9.65	6.53	12.83
HB-other,	chr05_57312075_57314965	KAH6774161.1	20.96	18.54	15.29	51.12	34.85	43.56	36.31	32.43	40.76	20.52	24.78	21.4
HD-ZIP1	chr01_22893512_22895209	KAH6817764.1	68.24	74.53	52.03	103.12	78.6	91.35	12.95	8.28	8.13	107.16	83.56	93.44
HD-ZIP10	chr18_36379005_36380276	chr18_36379005_36380276	34.7	24.77	21.52	17.51	23.8	14.56	3.54	3.6	2.74	48.9	32.16	30.44
HD-ZIP2	chr01_31732713_31734711	KAH6818060.1	60.58	78.6	54.43	34.74	20.09	21.05	8.74	8.55	8.62	85.2	80.18	93.81
HD-ZIP3	chr02_70058859_70061318	KAH6791075.1	70.92	44.01	63.72	35.11	34.42	18.02	26.44	25.21	30.86	76.98	82.82	95.19
HD-ZIP4	chr05_07119239_07121225	KAH6771779.1	80.8	98.14	79.62	80.31	47.15	51.39	26.78	21.34	24.54	88.9	68.98	74.86
HD-ZIP5	chr05_36490065_36490993	KAH6772937.1	18.12	17.08	15.63	33.13	23.2	33.24	6.53	4.42	9.09	17.3	12.4	19.33
HD-ZIP6	chr05_60422690_60425145	KAH6774446.1	88.23	54.17	68.41	34.57	37.09	20.32	21.61	15.02	25.82	99.94	102.64	82.72
HD-ZIP7	chr08_03419112_03420347	KAH6759900.1	9.97	22.74	15.72	10.94	6.24	9.46	3.28	6.04	8.01	18.25	14.91	22.61
HD-ZIP8	chr08_08211137_08212117	KAH6760135.1	143.78	146.9	130.37	74.11	101.33	89.78	61.36	51.18	71.82	159.77	202.66	239.42
HD-ZIP9	chr16_03185007_03186249	KAH6803613.1	11.28	26.29	16.22	4.81	2.53	4.07	4.13	3.77	3.49	13.46	19.65	18.48
HSF1	chr02_67040186_67042120	KAH6790842.1	10.67	7.5	7.57	14.17	11.96	16.44	27.17	20.51	24.62	6.97	14.75	6.34
HSF2	chr08_60959440_60961173	KAH6761320.1	3.32	1.14	1.98	6.41	4.87	4.9	126.31	87.08	135.09	4.27	6.6	9.41
HSF3	chr11_07605802_07607117	KAH6812890.1	5.99	3.07	2.26	14.7	8.94	12.11	130.87	74.82	119.38	3.09	4.89	2.78
HSF4	chr12_54317690_54319003	KAH6812438.1	3.04	2.16	1.69	4.95	2.84	7.14	65.15	47.27	73.86	2.17	4.63	4.93
HSF5	chr16_50951458_50953250	KAH6804694.1	1.91	0.58	1.82	8.35	6.76	6.92	209.7	140.7	249.76	5.82	4.44	5.79
LBD1	chr11_30871990_30872717	KAH6813434.1	10.32	22.41	30.04	0.83	0.79	1.39	1.86	2.58	1.3	24.58	40.21	36.92
LBD2	chr14_25130494_25131454	KAH6807934.1	52.91	33.01	21.97	108.07	104.71	46.85	72.33	89.96	84.68	18.12	31.95	17.51
LBD3	chr16_10117087_10117828	KAH6803885.1	25.4	73.43	92.3	6.61	7.95	9.68	19.88	27.01	21.89	83.66	94.55	106.78
LBD4	chr18_24350089_24351038	KAH6799272.1	66.4	54.31	34.31	112.82	111.7	59.65	65.59	88.11	94.44	18.5	43.32	32.55
LBD5	chr18_40293659_40294388	KAH6799602.1	205.37	292.76	307.22	41.77	55.69	49.3	108.03	109.54	114.62	166.66	219.03	290.49
MAT1	chr01_02590196_02591773	KAH6816808.1	0.35	0.78	0.65	1.03	0.93	1.16	0.65	0.4	0.25	1.91	3.14	1.53
MAT10	chr20_24121472_24122815	KAH6785575.1	14.68	28.85	47.81	100.36	83.59	81.52	50.28	52.9	51.85	18.78	4.27	4.47
MAT2	chr01_02660904_02662490	KAH6816892.1	6.58	11.4	9.66	6.46	2.76	12.56	4.06	2.18	3.51	13.33	1.56	1.94
MAT3	chr01_02683526_02684758	KAH6816893.1	0.53	0.49	0.54	0.76	0	0.45	0.25	0.61	0.05	0.67	0	0.45
MAT4	chr02_27565763_27567106	KAH6788937.1	10.68	19.42	31.98	135.11	168.97	146.17	24.35	30.49	30.16	11.02	3.11	4.39
MAT5	chr07_12191599_12195700	KAH6763977.1	9.56	7.71	7.88	3.87	2.61	3.02	5.45	4.93	4.87	8.19	7.08	10.48
MAT6	chr07_62089527_62090906	KAH6765246.1	0.37	0.42	0.47	0	0	0	1.15	0.47	0.77	0	0.78	0.12
MAT7	chr19_19270188_19270829	KAH6795969.1	48.03	77.34	93.88	17.87	9.99	15.61	30.98	31.66	31.3	41.33	24.54	18.71
MAT8	chr20_23983096_23984372	chr20_23983096_23984372	0	0.16	0	0	0	0.04	0.43	0	0	0	0.04	0.09
MAT9	chr20_24042965_24044302	KAH6785573.1	0	0	0	0	0	0.16	0	0	0.11	0	0.48	1.96
MIKC_MADS	chr18_29167963_29173163	KAH6799430.1	27.88	26.59	30.19	34.04	23.3	22.33	11.31	10.46	7.7	32.64	23.84	28.2
MYB_related1	chr05_23339076_23342654	KAH6772094.1	18.19	14.53	12.23	10.35	8.58	10.35	11.43	12.18	10.23	22.42	24.36	24.21
MYB_related2	chr14_27981132_27983771	KAH6808031.1	6	5.21	8.18	33.49	13.26	17.63	30.18	37.05	29.86	5.93	9.13	9.34
MYB_related3	chr16_27140449_27140847	KAH6804241.1	11.52	12.54	6.11	4.41	7.13	6.46	0.91	1	1.13	25.08	14.65	15.74
MYB_related4	chr18_26818936_26821529	KAH6799359.1	9.61	6.99	8.18	46.83	17.83	18.8	39.64	49.74	47.95	8.21	16.65	13.73
MYB1	chr01_26787231_26788790	KAH6817887.1	1.71	6.93	7.13	2.63	2.22	3.46	3.52	4.22	3.39	8.53	3.72	5.34
MYB10	chr04_06317924_06318813	KAH6777053.1	26.78	38.96	34.97	14.5	13.6	11.16	20.45	19.35	13.93	39.55	40.28	45.07
MYB11	chr04_56935708_56936668	KAH6778107.1	0.92	1.69	1.58	3.36	1.99	1.59	1.31	0.72	0.47	1.73	2.3	0.44
MYB12	chr05_05977383_05979273	KAH6771757.1	17.86	23.15	35.62	63.85	54.82	43.11	23.71	22.46	24.85	14.43	3.94	4.32
MYB13	chr05_31204451_31205911	KAH6772600.1	1.09	2.75	3.27	2.34	1.57	1.29	0.05	0.26	0.12	5.07	1.75	4.78
MYB14	chr05_54744377_54745370	KAH6774037.1	1186.79	680.85	597.67	818.08	944.89	1103.78	513.51	401.47	490.3	496.86	288.78	244.47
MYB15	chr05_61719349_61721262	KAH6774543.1	5.68	22	26.31	9.05	3.36	8.18	11.15	12.83	12.58	20.43	22.77	17.95
MYB16	chr06_11673061_11674324	KAH6768429.1	13.9	3.74	4.57	4.77	15.2	10.76	2.65	2.97	5.2	15.5	9.57	5.05
MYB17	chr07_27410043_27411190	KAH6764501.1	0.89	1.96	1.15	2.9	5.42	3.8	1.64	1.39	2.41	0.94	0.33	0.74
MYB18	chr07_59482414_59483614	KAH6765130.1	5.44	5.25	7.78	1.99	1.91	2.7	2.72	1.74	1.64	4.89	11.83	6.95
MYB19	chr08_04329994_04330986	KAH6759941.1	1.14	2.63	1.86	5.42	10.86	3.7	2.85	1.16	2.36	1.29	0	0
MYB2	chr01_30656771_30658722	KAH6818040.1	12.6	33.28	41.11	36.49	29.3	22.6	5.36	13.73	8.39	23.93	4.72	7.01
MYB20	chr08_06857445_06858718	KAH6760085.1	15.12	7.86	8.86	6.69	21.79	14.56	4.57	2.98	1.4	6.71	9.16	2.91
MYB21	chr08_47440572_47442036	KAH6761140.1	0.94	3.81	3.64	1.12	2.27	4.1	0.62	0.09	0.21	1.53	3.22	3.74
MYB22	chr10_38777327_38778673	KAH6815775.1	2.8	4.78	2.89	1.11	0.31	0.62	0	0.85	0.54	2.06	1.8	2.18
MYB23	chr11_27252272_27253119	KAH6813287.1	12.2	16.41	13.89	2.58	1.48	1.74	3.49	4.94	6.77	10.73	12.83	17.66
MYB24	chr12_32912864_32913691	KAH6811961.1	13.76	14.44	19.92	2.88	1.18	0.83	9.46	9.44	10.51	12.63	23.86	19.73
MYB25	chr13_08502350_08504872	KAH6809015.1	4.08	0.57	0.18	0.3	2.7	2.06	0	0.15	0.07	3.08	0.59	1.04
MYB26	chr13_12327998_12329018	KAH6809128.1	0.28	0.52	0	0.6	1.16	0.53	2.7	0.44	2.32	0.21	0.53	0
MYB27	chr13_23014564_23015910	KAH6809432.1	1.35	3.73	5.51	0.32	0.62	1.52	0.8	2.12	0.8	3.62	2.97	1.92
MYB28	chr14_02834528_02836023	KAH6806988.1	2.89	0.81	2.71	0	0.54	0.42	0.53	0.41	1.22	0.56	3.26	10.76
MYB29	chr14_23019649_23020437	KAH6807887.1	1.75	8.14	7.36	0.13	1.2	2.3	2.18	4.39	1.21	5.17	4.3	3.64
MYB3	chr01_65535491_65537016	KAH6818991.1	2.51	4.16	2.91	3.51	1.74	1.89	0.44	0.55	0.24	9.84	5.33	4.86
MYB30	chr14_29548495_29549991	KAH6808078.1	4.61	1.69	4.01	3.41	1.98	1.22	0.92	0.58	0.54	2.99	1.79	1
MYB31	chr15_19260413_19261641	KAH6805306.1	0	0.21	0.99	0.07	0	0	1.11	1.19	0.81	0.39	0.76	0.55
MYB32	chr15_52194751_52195887	KAH6806678.1	3.11	2.51	0.95	6.21	11.45	8.7	1.27	2.12	1.78	6.57	4.07	2.05
MYB33	chr17_50409451_50410595	KAH6803261.1	1.94	4.05	5.72	6.68	7.49	4.73	2.39	3.15	2.49	10.3	4.81	3.83
MYB34	chr18_22705083_22705865	KAH6799236.1	4.43	4.88	6.98	0.38	1.46	2.98	1.79	3.42	4.35	7.45	3.7	0.38
MYB35	chr18_28097967_28099383	KAH6799402.1	3.15	0.68	1.63	9.66	4.67	5.32	2.11	2.21	2.41	2.52	2.33	1.6
MYB36	chr19_13591994_13593127	KAH6795842.1	24.41	30.93	24.38	16.14	29.04	35.52	15.36	12.13	26.38	16	9.21	8.14
MYB37	chr20_24595546_24596837	KAH6785581.1	190.8	66.52	35.72	93.93	190.22	313.34	19.37	24.69	40.32	13.94	10.8	6.94
MYB38	chr20_26926168_26927233	KAH6785692.1	10.06	7.01	5.32	7.37	6.9	9.48	1.84	0.75	1	8.03	4.87	5.54
MYB4	chr02_27892254_27893544	chr02_27892254_27893544	38.03	14.63	6.92	36.94	81.27	140.88	2.22	5.37	8.56	8.23	1.47	0.75
MYB5	chr02_29624189_29625280	KAH6789033.1	6.4	6.46	3.46	7.55	8.45	7.77	2.53	2.34	1.63	8.39	6.55	4.91
MYB6	chr02_38177793_38179370	KAH6789485.1	1.26	9.3	6.31	1.08	1.93	1.93	3.65	3.26	2.49	8.46	5.13	6.14
MYB7	chr02_60819475_60820600	KAH6790530.1	10.25	8.78	17.66	16.86	21.03	11.78	4.84	3.52	7	10.73	15.13	9.68
MYB8	chr02_64196810_64197828	KAH6790685.1	1605.87	847.03	756.36	1324.93	1376.39	1515.44	601	491.89	554.48	621.15	386.2	304.92
MYB9	chr02_71576500_71578339	KAH6791170.1	9.8	20.32	26.57	6.38	4.52	5.26	13.74	13.39	13.06	27.28	27.54	17.46
NAC1	chr10_21093806_21094714	KAH6815264.1	188.69	117.64	105.4	87.16	93.58	83.09	26.89	17.15	18.78	158.09	132.06	160.85
NAC2	chr15_02807619_02810723	KAH6804939.1	18.74	13.76	15.58	8.78	6.66	10.32	12.22	10.1	9.23	18.96	18.46	23.76
NAC3	chr16_16627700_16630929	KAH6804061.1	33.25	20.27	16.68	48.81	59.8	64.95	64.41	45.61	61.84	18.41	20.44	16.03
NF-YB	chr06_02213866_02214480	KAH6768114.1	92.5	82.86	90.15	65.89	49.85	50.89	126.39	107.16	150.9	70.68	75.45	71.64
NF-YC	chr06_22948135_22948947	KAH6768717.1	21.33	15.96	17.73	50.84	47.77	30.68	22.29	17.44	22.24	22.97	12.32	17.46
PAL1	chr08_15793356_15797718	KAH6760389.1	10.31	8.52	10.73	4.78	6.48	6.97	6.09	6.98	5.64	6.13	3.8	4.34
PAL2	chr12_48103175_48103684	KAH6812342.1	0	0	0	0	0	0	0	0	0	0	0	0
PAL3	chr14_09508176_09510782	KAH6807364.1	81.46	74.66	106.76	136.52	124.5	115.4	31.09	38.62	59.71	76.55	110.27	35.09
PAL4	chr15_38268620_38271448	KAH6805974.1	55.59	72.4	116.23	189.72	171.29	152.65	66.57	118.08	122.07	84.63	79.62	20.04
PAL5	chr17_35755588_35758320	chr17_35755588_35758320	86.93	89.29	118.72	340.15	332.93	311.79	74.18	153.39	174.41	116.66	107.21	18.52
PAL6	chr18_10046189_10048753	KAH6798799.1	70.78	82.32	97.87	142.17	152.91	144.78	26.88	32.03	52.38	91.53	118.1	33.99
SBP	chr04_64668714_64669760	KAH6778439.1	5	10.71	11.06	22.37	18.55	19.53	27.86	25.65	24.15	9.79	9.3	6.6
TALE1	chr06_45768323_45770507	KAH6769015.1	39.73	32.7	29.37	8.5	7.15	6.68	4.29	4.07	5.57	18.06	31.72	31.12
TALE2	chr08_38026310_38028675	KAH6761047.1	25.54	11.62	16.62	4.81	11	3.7	6.97	4.87	5.63	14.19	32.68	28.03
TALE3	chr18_13264477_13266589	KAH6798912.1	19.92	15.37	16.83	7.41	8.66	6.74	4.37	4.15	6.3	13.7	20.98	25.27
TCP1	chr07_59800203_59801441	KAH6765137.1	32.47	33.06	25.8	22.44	22.81	20.91	10.65	11.57	11.3	35.86	28.41	26.22
TCP2	chr09_61441822_61443057	KAH6759366.1	34.21	32.89	31.19	28.98	27.43	23.71	11.66	12.85	15.85	36.42	27.31	31.89
TCP3	chr13_20057894_20058760	KAH6809337.1	21.67	29.21	24.6	17.39	7.32	14.6	18.73	19.74	20.62	30.97	29.11	25
Trihelix1	chr02_32094725_32097371	KAH6789152.1	18.26	25.61	20.41	8.75	7.45	9.16	7.78	9.28	7.2	23.83	27.29	30.07
Trihelix2	chr05_47536684_47537138	KAH6773618.1	66.25	75.63	69.2	39.84	33.66	25.9	39.96	36	34.38	62.13	57.36	67.37
UBGT1	chr08_20699404_20700765	KAH6760554.1	15.37	31.88	43.05	46.06	40.21	50.15	33.09	36.64	42.96	27.52	22.97	23.41
UBGT2	chr08_20742087_20743505	KAH6760555.1	24.26	20.65	19.21	12.28	7.25	12.34	14.57	15.98	18.42	11.12	15.86	21.97
UBGT3	chr08_20809998_20811404	KAH6760557.1	8.26	7.99	9.09	9.62	10.87	7.54	34.32	16.04	19.22	13.14	8.99	10.17
UBGT4	chr16_48185740_48186708	chr16_48185740_48186708	16.4	15.77	10.37	13.05	16.73	7.5	16.82	12.42	10.81	15.15	16.92	36.34
UBGT5	chr16_48214061_48215479	KAH6804601.1	16.01	24.7	23.58	28.71	22.45	23.42	18.3	14.51	18.84	22.69	24.73	26.2
UBGT6	chr16_48275923_48277284	KAH6804602.1	35.81	35.72	34.67	44.77	28.77	31.32	61.67	55.89	69.54	47.47	44.22	66.94
Whirly	chr13_25201031_25204061	KAH6809491.1	4.2	6.84	6.49	39.6	31.19	46.89	34.64	35.02	30.19	4.32	8.42	6.09
WRKY	chr08_11849337_11851039	KAH6760251.1	61.36	62.84	56.54	59.18	80.14	82.71	25.98	25.77	24.6	69.46	57.79	60.45
YABBY	chr11_22484600_22487019	KAH6813115.1	8.08	11.63	7.92	7.87	12.33	11.19	30.29	28.29	31.91	8.22	7.28	10.22
ZF-HD	chr16_07847003_07847656	KAH6803814.1	4.44	9.44	9.08	10.46	7.76	11.2	44.73	46.29	44.97	13.2	6.47	13.36
